# Supplementary material for: Large, long range tensile forces drive convergence during Xenopus blastopore closure and body axis elongation
Source: eLife. 2018 Mar 13;7:e26944. doi: 10.7554/eLife.26944 (PMC5896886; doi:10.7554/eLife.26944)
Supplement: Figure 2—figure supplement 1—source data 1. [file elife-26944-fig2-figsupp1-data1.xls]

## Sheet: Sheet2
	From the excel file: "Collected convergence data"
	Limit of involution (LI) convergence comparison
		Convergence of the posterior end (LI) of the mesodermal/endodermal component of unencumbered Giant Sandwich explants
			Control Giant
		mean time midpoint (hours)		n	std err
			Convergence Rate (%/hr)
		-0.275	3.18222	1
		-0.00555556	5.12882	3	2.23682
		0.486111	12.6148	3	3.47163
		1.07639	15.5172	6	1.32856
		2.01548	10.7815	9	1.34117
		3.0119	8.91293	10	0.854666
		4.0119	10.4595	10	1.26686
		5.03056	10.1501	9	1.01777
		6.02083	7.68963	7	0.972706
		7.02083	5.66165	7	0.834548
		8.02083	4.29698	7	0.810048
		9.02083	3.24626	7	0.233756
		10.05	3.76005	5	0.717121
		11.1	3.087	2	2.01938
		12.1	2.85588	1
		Mean LI closure rate in Control Embryos
				Intact Embryo
		mean time midpoint (hours)		mean hourly % convergence near LI			count
					SE		0
		0.538095		7.43634			1
		1.5119		14.798	2.02926		3
		2.44524		18.6459	1.39082		5
		3.44524		20.8713	2.92368		6
		4.45		17.7759	1.65222		7
		5.42619		15.3434	0.93611		5
		7.28333		13.9539	2.21968		2
		9		11.2392			1
		Convergence of the posterior end (LI) of the mesodermal/endodermal component of Giant Sandwich tractor pulls with probe #3 (27 uN/mm)
			Std. Giant prb #3 Pull
		mean time midpoint (hours)		SE	count
			Mean convergence(%/hr)
		0.858333	2.12163	1.45527	3
		1.925	1.75588	0.404401	5
		2.9625	3.20965	0.758971	6
		3.93929	2.93266	0.4154	7
		4.94167	4.43864	0.760505	6
		5.99	6.33133	0.779632	5
		6.99	3.55902	0.862459	5
		7.99	3.37956	0.661602	5
		8.99	2.27987	0.757393	5
		9.99	1.69636	0.858456	5
		10.99	2.70572	0.419164	5
		11.99	2.82742	0.602221	5
		12.99	4.05718	0.812353	5
		13.995	3.33239	0.645059	5
		14.995	4.02574	0.85095	5
		15.98	5.2342	0.82461	5
		Convergence of the posterior end (LI) of the mesodermal/endodermal component of Giant Sandwich tractor pulls with probe #4 (12.1 uN/mm)
				Std. Giant prb #4 Pull
				Mean convergence(%/hr)		count
		mean time midpoint (hours)			SE
		3.25		3.96508	1.31457	2
		4		4.05565	0.775943	4
		5		4.48365	0.375741	4
		6		5.1347	0.764058	4
		7		5.07656	0.296735	4
		8		1.24939	0.589768	4
		9		1.21825	0.829202	4
		9.9875		2.57103	0.824236	4
		10.9875		1.51916	0.51271	4
		12		2.14324	0.523048	4
		13		3.00656	0.41135	4
		14		3.74559	0.825706	4
		15		4.08861	0.559319	4
		16		3.68487	0.8954	4
		17		3.32065	0.63596	4
		18		1.93414	0.536601	4
		19.0833		2.65591	0.641351	3
		20		1.07742	0.749214	3
		20.975		1.26028	1.61742	2
		21.975		2.51156	0.725848	2
		22.55				1
