# Supplementary material for: Large, long range tensile forces drive convergence during Xenopus blastopore closure and body axis elongation
Source: eLife. 2018 Mar 13;7:e26944. doi: 10.7554/eLife.26944 (PMC5896886; doi:10.7554/eLife.26944)
Supplement: Figure 2—figure supplement 2—source data 1. [file elife-26944-fig2-figsupp2-data1.xls]

## Sheet: 121004 1.results
From the excel file " Giant construction summary"
			Giant prep. - eq. circ.				Giant prep. - Subeq. circ.
Event	mean time			n				n
	44.25		1	7			1	5
Ventral cut	44.625		0.985154	4			0.960865	4
vegetal endoderm cut out	45.5357		0.887204	7			0.866979	4
	47		0.704101	8			0.762952	5
giant constructed	50		0.725153	4			0.768674	4
Giant under glass	51.5		0.741871	4			0.790766	4
Giant still under glass	77		0.698359	4			0.700846	4
giant released	111		0.693886	4			0.6515	4
NIMZ cropped
Movie start	126.667		0.628102	3			0.590859	3
	183.667		0.594358	3			0.567568	3
	243.667		0.534766	3			0.525173	3
	303.667		0.468521	3			0.464866	3
	346.5		0.422013	2			0.451614	2
