# Supplementary material for: Large, long range tensile forces drive convergence during Xenopus blastopore closure and body axis elongation
Source: eLife. 2018 Mar 13;7:e26944. doi: 10.7554/eLife.26944 (PMC5896886; doi:10.7554/eLife.26944)
Supplement: Figure 3—figure supplement 1—source data 1. [file elife-26944-fig3-figsupp1-data1.xls]

## Sheet: Fig 3-sf1A - Probe 3
050827 Xl control pull good							050830 XL control								070210 Xl control giant		silicon lets go…				070216 Xl control giant									Probe 3 control means
st 10 at 9:30 to 10:00; 11 at 12:30; frame 6 at 12:25							st 10+ at 14:00; 11 at 15:45-16:15; 15:36 at frame 2; pullback complete at 404								10 at 11:00; frame 3 at 12:37; 11 shortly after 13:30						10 at 11:15; frame 3 at 12:49; 11 at 14:20
															pulls "fixed" sled a lot
probe position	displacement	disp-drift	force	frame -1	time from 10		probe position	displacement	disp-drift	force	frame -1	time from 10			probe position	displacement	force	frame -1	time from 10		probe position	displacement	force	frame -1	time from 10							std err of hourly mean
(movie x coordinate)	(pixels)	(pixels)	(micronewtons)		(hours)		(movie x coordinate)	(pixels)	(pixels)	(micronewtons)		(hours)			(movie x coordinate)	(pixels)	(micronewtons)		(hours)		(movie x coordinate)	(pixels)	(micronewtons)		(hours)			Mean time	hours	Mean Force	Hourly Mean force		count
																												(hours)		(micronewtons)	(micronewtons)
																					367	0	0	2	1.6			1.6			0.264801
																					376	9	0.31347	4	1.7			1.7		0	0.310998
															200	0	0	10	1.8		379	12	0.41796	6	1.8			1.8		0.20898	0.347326
															206	6	0.211489	12	1.9		382	15	0.52245	8	1.9			1.9		0.366969	0.375382	0.107884	2
															207	7	0.248828	14	2		385	18	0.62694	10	2			2	2	0.437884	0.391593	0.115377	2
															210	10	0.355827	16	2.1		385	18	0.62694	12	2.1			2.1		0.491383		0.127943	3
															211	11	0.393166	18	2.2		386	19	0.66177	14	2.2			2.2		0.527468	0.244673	0.129172	4
															211	11	0.395675	20	2.3		387	20	0.6966	16	2.3			2.3		0.546137	0.290003	0.135126	4
															209	9	0.328524	22	2.4		387	20	0.6966	18	2.4			2.4		0.512562	0.331221	0.145185	4
							219	0	0	0	1	2.5			208	8	0.296203	24	2.5		389	22	0.76626	20	2.5			2.5		0.531231	0.365038		4
221	0	0	0	3	2.65		222	3	2.95522	0.10293	3	2.6			208	8	0.298712	26	2.6		390	23	0.80109	22	2.6			2.6
225	4	3.97912	0.138593	5	2.75		223	4	3.91045	0.136201	5	2.7			208	8	0.30122	28	2.7		392	25	0.87075	24	2.7			2.7		0.361691	0.430827		4
229	8	7.95825	0.277186	7	2.85		225	6	5.86567	0.204301	7	2.8			210	10	0.373389	30	2.8		394	27	0.94041	26	2.8			2.8		0.448822	0.463856	0.153316	4
230	9	8.93737	0.311289	9	2.95		228	9	8.8209	0.307232	9	2.9			210	10	0.375898	32	2.9		395	28	0.97524	28	2.9			2.9		0.492415	0.500668	0.155036	4
233	12	11.9165	0.415051	11	3.05		231	12	11.7761	0.410162	11	3			211	11	0.413237	34	3		396	29	1.01007	30	3			3	3	0.56213	0.543748	0.150552	4
234	13	12.8956	0.449154	13	3.15		231	12	11.7313	0.408603	13	3.1			213	13	0.485406	36	3.1		398	31	1.07973	32	3.1			3.1		0.605723	0.595081	0.140546	4
236	15	14.8747	0.518087	15	3.25		233	14	13.6866	0.476703	15	3.2			215	15	0.557575	38	3.2		399	32	1.11456	34	3.2			3.2		0.666731	0.643511	0.126921	4
237	16	15.8539	0.55219	17	3.35		237	18	17.6418	0.614464	17	3.3			217	17	0.629744	40	3.3		398	31	1.07973	36	3.3			3.3		0.719032	0.686137	0.113464	4
238	17	16.833	0.586293	19	3.45		238	19	18.597	0.647734	19	3.4			218	18	0.667083	42	3.4		397	30	1.0449	38	3.4			3.4		0.736502	0.727795	0.099376	4
239	18	17.8121	0.620396	21	3.55		240	21	20.5522	0.715834	21	3.5			219	19	0.704422	44	3.5		396	29	1.01007	40	3.5			3.5		0.762681	0.766551	0.0854684	4
240	19	18.7912	0.654499	23	3.65		242	23	22.5075	0.783935	23	3.6			222	22	0.811421	46	3.6		394	27	0.94041	42	3.6			3.6		0.797566	0.805306	0.069491	4
239	18	17.7704	0.618941	25	3.75		244	25	24.4627	0.852035	25	3.7			225	25	0.91842	48	3.7		394	27	0.94041	44	3.7			3.7		0.832452	0.838257	0.0550046	4
242	21	20.7495	0.722704	27	3.85		244	25	24.4179	0.850476	27	3.8			226	26	0.955759	50	3.8		394	27	0.94041	46	3.8			3.8		0.867337	0.864435	0.0476988	4
245	24	23.7286	0.826467	29	3.95		245	26	25.3731	0.883746	29	3.9			227	27	0.993098	52	3.9		394	27	0.94041	48	3.9			3.9		0.91093	0.886743	0.0451882	4
247	26	25.7077	0.8954	31	4.05		247	28	27.3284	0.951847	31	4			228	28	1.03044	54	4		394	27	0.94041	50	4			4	4	0.954523	0.904213	0.0474556	4
248	27	26.6868	0.929503	33	4.15		247	28	27.2836	0.950287	33	4.1			228	28	1.03295	56	4.1		394	27	0.94041	52	4.1			4.1		0.963286	0.918781	0.0502491	4
245	24	23.666	0.824286	35	4.25		247	28	27.2388	0.948728	35	4.2			229	29	1.07028	58	4.2		395	28	0.97524	54	4.2			4.2		0.954634	0.930447	0.0473106	4
244	23	22.6451	0.788729	37	4.35		246	27	26.194	0.912338	37	4.3			229	29	1.07279	60	4.3		395	28	0.97524	56	4.3			4.3		0.937275	0.938243	0.0454416	4
242	21	20.6242	0.718341	39	4.45		246	27	26.1493	0.910779	39	4.4			228	28	1.04047	62	4.4		396	29	1.01007	58	4.4			4.4		0.919916	0.943136	0.0459606	4
243	22	21.6033	0.752444	41	4.55		245	26	25.1045	0.874389	41	4.5			229	29	1.07781	64	4.5		396	29	1.01007	60	4.5			4.5		0.928679	0.944159	0.0484117	4
246	25	24.5825	0.856207	43	4.65		245	26	25.0597	0.872829	43	4.6			228	28	1.04549	66	4.6		395	28	0.97524	62	4.6			4.6		0.937442	0.944214	0.0516557	4
246	25	24.5616	0.85548	45	4.75		246	27	26.0149	0.9061	45	4.7			227	27	1.01317	68	4.7		395	28	0.97524	64	4.7			4.7		0.937497	0.949107	0.0506501	4
246	25	24.5407	0.854753	47	4.85		247	28	26.9701	0.93937	47	4.8			228	28	1.05051	70	4.8		395	28	0.97524	66	4.8			4.8		0.954968	0.956903	0.0494161	4
246	25	24.5198	0.854026	49	4.95		247	28	26.9254	0.937811	49	4.9			229	29	1.08785	72	4.9		395	28	0.97524	68	4.9			4.9		0.963731	0.969536	0.0483493	4
246	25	24.499	0.853299	51	5.05		247	28	26.8806	0.936251	51	5			229	29	1.09036	74	5		395	28	0.97524	70	5			5	5	0.963786	0.984104	0.0467723	4
247	26	25.4781	0.887402	53	5.15		249	30	28.8358	1.00435	53	5.1			229	29	1.09287	76	5.1		396	29	1.01007	72	5.1			5.1		0.998672	1.00061	0.0488279	4
247	26	25.4572	0.886674	55	5.25		249	30	28.791	1.00279	55	5.2			230	30	1.1302	78	5.2		396	29	1.01007	74	5.2			5.2		1.00744	1.02001	0.0528	4
247	26	25.4363	0.885947	57	5.35		249	30	28.7463	1.00123	57	5.3			231	31	1.16754	80	5.3		398	31	1.07973	76	5.3			5.3		1.03361	1.04135	0.0564715	4
248	27	26.4154	0.92005	59	5.45		249	30	28.7015	0.999673	59	5.4			231	31	1.17005	82	5.4		400	33	1.14939	78	5.4			5.4		1.05979	1.06947	0.056944	4
248	27	26.3946	0.919323	61	5.55		250	31	29.6567	1.03294	61	5.5			231	31	1.17256	84	5.5		402	35	1.21905	80	5.5			5.5		1.08597	1.10242	0.0583869	4
248	27	26.3737	0.918596	63	5.65		251	32	30.6119	1.06621	63	5.6			232	32	1.2099	86	5.6		403	36	1.25388	82	5.6			5.6		1.11215	1.14117	0.0623409	4
249	28	27.3528	0.952699	65	5.75		252	33	31.5672	1.09948	65	5.7			233	33	1.24724	88	5.7		404	37	1.28871	84	5.7			5.7		1.14703	1.18283	0.0655384	4
253	32	31.3319	1.09129	67	5.85		254	35	33.5224	1.16758	67	5.8			233	33	1.24975	90	5.8		406	39	1.35837	86	5.8			5.8		1.21675	1.22836	0.0691391	4
254	33	32.3111	1.12539	69	5.95		255	36	34.4776	1.20086	69	5.9			235	35	1.32192	92	5.9		407	40	1.3932	88	5.9			5.9		1.26034	1.27292	0.0718517	4
256	35	34.2902	1.19433	71	6.05		257	38	36.4328	1.26896	71	6			235	35	1.32443	94	6		413	46	1.60218	90	6			6	6	1.34747	1.31748	0.0718488	4
258	37	36.2693	1.26326	73	6.15		258	39	37.3881	1.30223	73	6.1			236	36	1.36176	96	6.1		413	46	1.60218	92	6.1			6.1		1.38236	1.36301	0.0693618	4
259	38	37.2484	1.29736	75	6.25		259	40	38.3433	1.3355	75	6.2			239	39	1.46876	98	6.2		415	48	1.67184	94	6.2			6.2		1.44337	1.40757	0.0661218	4
260	39	38.2276	1.33147	77	6.35		259	40	38.2985	1.33394	77	6.3			240	40	1.5061	100	6.3		415	48	1.67184	96	6.3			6.3		1.46084	1.44923	0.0626202	4
262	41	40.2067	1.4004	79	6.45		260	41	39.2537	1.36721	79	6.4			240	40	1.50861	102	6.4		415	48	1.67184	98	6.4			6.4		1.48701	1.49185	0.0598899	4
265	44	43.1858	1.50416	81	6.55		261	42	40.209	1.40048	81	6.5			240	40	1.51112	104	6.5		415	48	1.67184	100	6.5			6.5		1.5219	1.52577	0.0534273	4
266	45	44.1649	1.53826	83	6.65		263	44	42.1642	1.46858	83	6.6			240	40	1.51363	106	6.6		415	48	1.67184	102	6.6			6.6		1.54808	1.56066	0.046288	4
268	47	46.1441	1.6072	85	6.75		265	46	44.1194	1.53668	85	6.7			241	41	1.55097	108	6.7		415	48	1.67184	104	6.7			6.7		1.59167	1.58974	0.0372018	4
269	48	47.1232	1.6413	87	6.85		267	48	46.0746	1.60478	87	6.8			242	42	1.58831	110	6.8		417	50	1.7415	106	6.8			6.8		1.64397	1.61882	0.0281136	4
268	47	46.1023	1.60574	89	6.95		268	49	47.0299	1.63805	89	6.9			243	43	1.62565	112	6.9		417	50	1.7415	108	6.9			6.9		1.65273	1.65177	0.0230592	4
268	47	46.0814	1.60502	91	7.05		272	53	50.9851	1.77581	91	7			244	44	1.66298	114	7		417	50	1.7415	110	7			7	7	1.69633	1.68085	0.0276292	4
268	47	46.0605	1.60429	93	7.15		273	54	51.9403	1.80908	93	7.1			245	45	1.70032	116	7.1		416	49	1.70667	112	7.1			7.1		1.70509	1.71186	0.0390514	4
268	47	46.0397	1.60356	95	7.25		275	56	53.8955	1.87718	95	7.2			246	46	1.73766	118	7.2		415	48	1.67184	114	7.2			7.2		1.72256	1.73514	0.0536225	4
269	48	47.0188	1.63766	97	7.35		278	59	56.8507	1.98011	97	7.3			249	49	1.84466	120	7.3		415	48	1.67184	116	7.3			7.3		1.78357	1.75164	0.0696727	4
269	48	46.9979	1.63694	99	7.45		278	59	56.806	1.97855	99	7.4			249	49	1.84717	122	7.4		415	48	1.67184	118	7.4			7.4		1.78362	1.76621	0.0866889	4
270	49	47.977	1.67104	101	7.55		282	63	60.7612	2.11631	101	7.5			250	50	1.88451	124	7.5		414	47	1.63701	120	7.5			7.5		1.82722	1.77497	0.102446	4
270	49	47.9562	1.67031	103	7.65		282	63	60.7164	2.11475	103	7.6			250	50	1.88702	126	7.6		411	44	1.53252	122	7.6			7.6		1.80115	1.78277	0.116843	4
269	48	46.9353	1.63476	105	7.75		282	63	60.6716	2.11319	105	7.7			250	50	1.88953	128	7.7		411	44	1.53252	124	7.7			7.7		1.7925	1.79153	0.130878	4
268	47	45.9144	1.5992	107	7.85		283	64	61.6269	2.14646	107	7.8			250	50	1.89204	130	7.8		410	43	1.49769	126	7.8			7.8		1.78385	1.79159	0.143205	4
267	46	44.8935	1.56364	109	7.95		284	65	62.5821	2.17973	109	7.9			250	50	1.89455	132	7.9		409	42	1.46286	128	7.9			7.9		1.7752	1.79164	0.155583	4
267	46	44.8727	1.56291	111	8.05		284	65	62.5373	2.17817	111	8			250	50	1.89705	134	8		409	42	1.46286	130	8			8	8	1.77525	1.78493	0.165717	4
266	45	43.8518	1.52736	113	8.15		285	66	63.4925	2.21145	113	8.1			253	53	2.00405	136	8.1		409	42	1.46286	132	8.1			8.1		1.80143	1.77724	0.176143	4
264	43	41.8309	1.45697	115	8.25		285	66	63.4478	2.20989	115	8.2			253	53	2.00656	138	8.2		409	42	1.46286	134	8.2			8.2		1.78407	1.76762	0.185803	4
264	43	41.81	1.45624	117	8.35		285	66	63.403	2.20833	117	8.3			253	53	2.00907	140	8.3		409	42	1.46286	136	8.3			8.3		1.78413	1.76091	0.19255	4
264	43	41.7891	1.45552	119	8.45		285	66	63.3582	2.20677	119	8.4			253	53	2.01158	142	8.4		407	40	1.3932	138	8.4			8.4		1.76677	1.75806	0.195588	4
264	43	41.7683	1.45479	121	8.55		284	65	62.3134	2.17038	121	8.5			254	54	2.04892	144	8.5		403	36	1.25388	140	8.5			8.5		1.73199	1.75908	0.196351	4
264	43	41.7474	1.45406	123	8.65		283	64	61.2687	2.13399	123	8.6			253	53	2.0166	146	8.6		402	35	1.21905	142	8.6			8.6		1.70592	1.75623	0.194432	4
264	43	41.7265	1.45333	125	8.75		283	64	61.2239	2.13243	125	8.7			253	53	2.01911	148	8.7		404	37	1.28871	144	8.7			8.7		1.72339	1.75435	0.192103	4
263	42	40.7056	1.41778	127	8.85		283	64	61.1791	2.13087	127	8.8			253	53	2.02162	150	8.8		408	41	1.42803	146	8.8			8.8		1.74957	1.75054	0.189764	4
263	42	40.6848	1.41705	129	8.95		283	64	61.1343	2.12931	129	8.9			253	53	2.02412	152	8.9		412	45	1.56735	148	8.9			8.9		1.78446	1.74963	0.188036	4
263	42	40.6639	1.41632	131	9.05		283	64	61.0896	2.12775	131	9			252	52	1.9918	154	9		412	45	1.56735	150	9			9	9	1.77581	1.75936	0.18842	4
262	41	39.643	1.38077	133	9.15		283	64	61.0448	2.12619	133	9.1			252	52	1.99431	156	9.1		412	45	1.56735	152	9.1			9.1		1.76715	1.77393	0.191303	4
261	40	38.6221	1.34521	135	9.25		282	63	60	2.0898	135	9.2			252	52	1.99682	158	9.2		412	45	1.56735	154	9.2			9.2		1.7498	1.78753	0.196447	4
260	39	37.6013	1.30965	137	9.35		282	63	59.9552	2.08824	137	9.3			254	54	2.06899	160	9.3		412	45	1.56735	156	9.3			9.3		1.75856	1.79823	0.203062	4
260	39	37.5804	1.30892	139	9.45		283	64	60.9104	2.12151	139	9.4			260	60	2.28048	162	9.4		412	45	1.56735	158	9.4			9.4		1.81957	1.80409	0.210925	4
260	39	37.5595	1.3082	141	9.55		283	64	60.8657	2.11995	141	9.5			262	62	2.35265	164	9.5		412	45	1.56735	160	9.5			9.5		1.83704	1.80995	0.220038	4
260	39	37.5386	1.30747	143	9.65		283	64	60.8209	2.11839	143	9.6			263	63	2.38999	166	9.6		412	45	1.56735	162	9.6			9.6		1.8458	1.81871	0.23003	4
260	39	37.5177	1.30674	145	9.75		283	64	60.7761	2.11683	145	9.7			263	63	2.3925	168	9.7		412	45	1.56735	164	9.7			9.7		1.84586	1.83134	0.241419	4
260	39	37.4969	1.30602	147	9.85		283	64	60.7313	2.11527	147	9.8			262	62	2.36018	170	9.8		412	45	1.56735	166	9.8			9.8		1.8372	1.84204	0.251413	4
260	39	37.476	1.30529	149	9.95		283	64	60.6866	2.11371	149	9.9			262	62	2.36268	172	9.9		411	44	1.53252	168	9.9			9.9		1.82855	1.84693	0.257291	4
260	39	37.4551	1.30456	151	10.05		283	64	60.6418	2.11215	151	10			264	64	2.43485	174	10		411	44	1.53252	170	10			10	10	1.84602	1.85473	0.259856	4
260	39	37.4342	1.30383	153	10.15		283	64	60.597	2.11059	153	10.1			266	66	2.50702	176	10.1		411	44	1.53252	172	10.1			10.1		1.86349	1.86059	0.263208	4
260	39	37.4134	1.30311	155	10.25		283	64	60.5522	2.10903	155	10.2			266	66	2.50953	178	10.2		410	43	1.49769	174	10.2			10.2		1.85484	1.86839	0.266954	4
260	39	37.3925	1.30238	157	10.35		284	65	61.5075	2.1423	157	10.3			266	66	2.51204	180	10.3		410	43	1.49769	176	10.3			10.3		1.8636	1.88102	0.270833	4
260	39	37.3716	1.30165	159	10.45		284	65	61.4627	2.14075	159	10.4			266	66	2.51455	182	10.4		415	48	1.67184	178	10.4			10.4		1.9072	1.89849	0.274186	4
260	39	37.3507	1.30093	161	10.55		284	65	61.4179	2.13919	161	10.5			267	67	2.55189	184	10.5		413	46	1.60218	180	10.5			10.5		1.89854	1.92273	0.274118	4
260	39	37.3299	1.3002	163	10.65		284	65	61.3731	2.13763	163	10.6			268	68	2.58923	186	10.6		414	47	1.63701	182	10.6			10.6		1.91602	1.95085	0.27212	4
261	40	38.309	1.3343	165	10.75		284	65	61.3284	2.13607	165	10.7			269	69	2.62657	188	10.7		416	49	1.70667	184	10.7			10.7		1.9509	1.9838	0.269164	4
261	40	38.2881	1.33357	167	10.85		284	65	61.2836	2.13451	167	10.8			270	70	2.6639	190	10.8		419	52	1.81116	186	10.8			10.8		1.98579	2.02352	0.26765	4
262	41	39.2672	1.36768	169	10.95		284	65	61.2388	2.13295	169	10.9			271	71	2.70124	192	10.9		426	59	2.05497	188	10.9			10.9		2.06421	2.06034	0.269142	4
263	42	40.2463	1.40178	171	11.05		284	65	61.194	2.13139	171	11			272	72	2.73858	194	11		430	63	2.19429	190	11			11	11	2.11651	2.10877	0.276885	4
263	42	40.2255	1.40105	173	11.15		284	65	61.1493	2.12983	173	11.1			271	71	2.70626	196	11.1		435	68	2.36844	192	11.1			11.1		2.1514	2.15817	0.286998	4
264	43	41.2046	1.43516	175	11.25		286	67	63.1045	2.19793	175	11.2			272	72	2.7436	198	11.2		439	72	2.50776	194	11.2			11.2		2.22111	2.20853	0.298277	4
264	43	41.1837	1.43443	177	11.35		286	67	63.0597	2.19637	177	11.3			273	73	2.78094	200	11.3		440	73	2.54259	196	11.3			11.3		2.23858	2.25987	0.309571	4
264	43	41.1628	1.4337	179	11.45		288	69	65.0149	2.26447	179	11.4			280	80	3.02726	202	11.4		442	75	2.61225	198	11.4			11.4		2.33442	2.30539	0.321229	4
264	43	41.142	1.43297	181	11.55		288	69	64.9701	2.26291	181	11.5			282	82	3.09943	204	11.5		443	76	2.64708	200	11.5			11.5		2.3606	2.34609	0.331495	4
265	44	42.1211	1.46708	183	11.65		288	69	64.9254	2.26135	183	11.6			282	82	3.10194	206	11.6		447	80	2.7864	202	11.6			11.6		2.40419	2.38291	0.341576	4
266	45	43.1002	1.50118	185	11.75		289	70	65.8806	2.29462	185	11.7			282	82	3.10445	208	11.7		450	83	2.89089	204	11.7			11.7		2.44778	2.41586	0.350206	4
266	45	43.0793	1.50045	187	11.85		289	70	65.8358	2.29306	187	11.8			282	82	3.10695	210	11.8		453	86	2.99538	206	11.8			11.8		2.47396	2.44977	0.356929	4
267	46	44.0585	1.53456	189	11.95		289	70	65.791	2.2915	189	11.9			281	81	3.07463	212	11.9		454	87	3.03021	208	11.9			11.9		2.48273	2.48079	0.361798	4
267	46	44.0376	1.53383	191	12.05		288	69	64.7463	2.25511	191	12			281	81	3.07714	214	12		455	88	3.06504	210	12			12	12	2.48278	2.51568	0.366417	4
268	47	45.0167	1.56793	193	12.15		290	71	66.7015	2.32321	193	12.1			281	81	3.07965	216	12.1		456	89	3.09987	212	12.1			12.1		2.51767	2.55153	0.3674	4
270	49	46.9958	1.63686	195	12.25		290	71	66.6567	2.32165	195	12.2			282	82	3.11699	218	12.2		456	89	3.09987	214	12.2			12.2		2.54384	2.58448	0.368475	4
270	49	46.9749	1.63614	197	12.35		292	73	68.6119	2.38975	197	12.3			283	83	3.15433	220	12.3		461	94	3.27402	216	12.3			12.3		2.61356	2.61646	0.368342	4
271	50	47.9541	1.67024	199	12.45		294	75	70.5672	2.45785	199	12.4			284	84	3.19167	222	12.4		464	97	3.37851	218	12.4			12.4		2.67457	2.65135	0.370299	4
275	54	51.9332	1.80883	201	12.55		295	76	71.5224	2.49112	201	12.5			285	85	3.22901	224	12.5		464	97	3.37851	220	12.5			12.5		2.72687	2.68914	0.373069	4
276	55	52.9123	1.84294	203	12.65		294	75	70.4776	2.45474	203	12.6			287	87	3.30118	226	12.6		464	97	3.37851	222	12.6			12.6		2.74434	2.72402	0.377185	4
276	55	52.8914	1.84221	205	12.75		295	76	71.4328	2.48801	205	12.7			289	89	3.37334	228	12.7		463	96	3.34368	224	12.7			12.7		2.76181	2.75987	0.383783	4
276	55	52.8706	1.84148	207	12.85		296	77	72.3881	2.52128	207	12.8			292	92	3.48034	230	12.8		463	96	3.34368	226	12.8			12.8		2.7967	2.79283	0.388354	4
276	55	52.8497	1.84075	209	12.95		296	77	72.3433	2.51972	209	12.9			295	95	3.58734	232	12.9		463	96	3.34368	228	12.9			12.9		2.82287	2.82094	0.39126	4
276	55	52.8288	1.84003	211	13.05		296	77	72.2985	2.51816	211	13			295	95	3.58985	234	13		464	97	3.37851	230	13			13	13	2.83164	2.85099	0.399284	4
276	55	52.8079	1.8393	213	13.15		297	78	73.2537	2.55143	213	13.1			295	95	3.59236	236	13.1		467	100	3.483	232	13.1			13.1		2.86652	2.88587	0.406935	4
277	56	53.7871	1.8734	215	13.25		298	79	74.209	2.5847	215	13.2			297	97	3.66453	238	13.2		468	101	3.51783	234	13.2			13.2		2.91012	2.91882	0.412794	4
278	57	54.7662	1.90751	217	13.35		299	80	75.1642	2.61797	217	13.3			297	97	3.66704	240	13.3		468	101	3.51783	236	13.3			13.3		2.92759	2.95468	0.417257	4
279	58	55.7453	1.94161	219	13.45		300	81	76.1194	2.65124	219	13.4			300	100	3.77404	242	13.4		471	104	3.62232	238	13.4			13.4		2.9973	2.9944	0.420859	4
281	60	57.7244	2.01054	221	13.55		301	82	77.0746	2.68451	221	13.5			301	101	3.81138	244	13.5		474	107	3.72681	240	13.5			13.5		3.05831	3.03702	0.422831	4
282	61	58.7035	2.04464	223	13.65		301	82	77.0299	2.68295	223	13.6			300	100	3.77906	246	13.6		474	107	3.72681	242	13.6			13.6		3.05836	3.08158	0.421832	4
284	63	60.6827	2.11358	225	13.75		302	83	77.9851	2.71622	225	13.7			300	100	3.78156	248	13.7		478	111	3.86613	244	13.7			13.7		3.11937	3.12711	0.420298	4
285	64	61.6618	2.14768	227	13.85		304	85	79.9403	2.78432	227	13.8			301	101	3.8189	250	13.8		481	114	3.97062	246	13.8			13.8		3.18038	3.18522	0.425605	4
287	66	63.6409	2.21661	229	13.95		305	86	80.8955	2.81759	229	13.9			301	101	3.82141	252	13.9		482	115	4.00545	248	13.9			13.9		3.21527	3.23752	0.427782	4
289	68	65.62	2.28555	231	14.05		308	89	83.8507	2.92052	231	14			300	100	3.78909	254	14		484	117	4.07511	250	14			14	14	3.26757	3.28692	0.428826	4
291	70	67.5992	2.35448	233	14.15		309	90	84.806	2.95379	233	14.1			301	101	3.82643	256	14.1		486	119	4.14477	252	14.1			14.1		3.31987	3.34212	0.430866	4
292	71	68.5783	2.38858	235	14.25		310	91	85.7612	2.98706	235	14.2			312	112	4.21207	258	14.2		488	121	4.21443	254	14.2			14.2		3.45054	3.39732	0.433628	4
293	72	69.5574	2.42268	237	14.35		311	92	86.7164	3.02033	237	14.3			312	112	4.21458	260	14.3		488	121	4.21443	256	14.3			14.3		3.46801	3.4564	0.437091	4
294	73	70.5365	2.45679	239	14.45		313	94	88.6716	3.08843	239	14.4			312	112	4.21709	262	14.4		489	122	4.24926	258	14.4			14.4		3.50289	3.52031	0.444264	4
296	75	72.5157	2.52572	241	14.55		314	95	89.6269	3.1217	241	14.5			314	114	4.28926	264	14.5		490	123	4.28409	260	14.5			14.5		3.55519	3.57938	0.452601	4
298	77	74.4948	2.59465	243	14.65		314	95	89.5821	3.12014	243	14.6			316	116	4.36142	266	14.6		493	126	4.38858	262	14.6			14.6		3.6162	3.62979	0.4587	4
300	79	76.4739	2.66359	245	14.75		316	97	91.5373	3.18824	245	14.7			321	121	4.53808	268	14.7		495	128	4.45824	264	14.7			14.7		3.71204	3.67174	0.45802	4
300	79	76.453	2.66286	247	14.85		319	100	94.4925	3.29118	247	14.8			322	122	4.57542	270	14.8		500	133	4.63239	266	14.8			14.8		3.79046	3.71744	0.459303	4
301	80	77.4322	2.69696	249	14.95		319	100	94.4478	3.28962	249	14.9			322	122	4.57793	272	14.9		500	133	4.63239	268	14.9			14.9		3.79922	3.74819	0.462197	4
302	81	78.4113	2.73106	251	15.05		320	101	95.403	3.32289	251	15									501	134	4.66722	270	15			15	15	3.57372	3.80344	0.466187	4
303	82	79.3904	2.76517	253	15.15		322	103	97.3582	3.39099	253	15.1									503	136	4.73688	272	15.1			15.1		3.63101	3.85688	0.470539	4
304	83	80.3695	2.79927	255	15.25		324	105	99.3134	3.45909	255	15.2									504	137	4.77171	274	15.2			15.2		3.67669	3.89871	0.470086	4
305	84	81.3486	2.83337	257	15.35		329	110	104.269	3.63168	257	15.3									507	140	4.8762	276	15.3			15.3		3.78042	3.75536	0.586083	3
306	85	82.3278	2.86748	259	15.45		329	110	104.224	3.63012	259	15.4									508	141	4.91103	278	15.4			15.4		3.80287	3.79959	0.5877	3
306	85	82.3069	2.86675	261	15.55		333	114	108.179	3.76788	261	15.5									508	141	4.91103	280	15.5			15.5		3.84855	3.84092	0.586998	3
307	86	83.286	2.90085	263	15.65		331	112	106.134	3.69666	263	15.6									510	143	4.98069	282	15.6			15.6		3.8594	3.81267	0.590468	3
308	87	84.2651	2.93495	265	15.75		332	113	107.09	3.72993	265	15.7									509	142	4.94586	284	15.7			15.7		3.87025	3.90121	0.592899	3
309	88	85.2443	2.96906	267	15.85		335	116	110.045	3.83286	267	15.8									510	143	4.98069	286	15.8			15.8		3.92754	3.93528	0.596783	3
309	88	85.2234	2.96833	269	15.95		336	117	111	3.86613	269	15.9									512	145	5.05035	288	15.9			15.9		3.9616	3.9745	0.597956	3
310	89	86.2025	3.00243	271	16.05		338	119	112.955	3.93423	271	16									513	146	5.08518	290	16			16	16	4.00728	4.01373	0.595856	3
311	90	87.1816	3.03654	273	16.15		339	120	113.91	3.9675	273	16.1									515	148	5.15484	292	16.1			16.1		4.05296	4.05683	0.594527	3
313	92	89.1608	3.10547	275	16.25		339	120	113.866	3.96594	275	16.2									516	149	5.18967	294	16.2			16.2		4.08703	4.08015	0.591946	3
317	96	93.1399	3.24406	277	16.35		340	121	114.821	3.99921	277	16.3									517	150	5.2245	296	16.3			16.3		4.15592	4.12438	0.590927	3
319	98	95.119	3.31299	279	16.45		340	121	114.776	3.99765	279	16.4									519	152	5.29416	298	16.4			16.4		4.2016	4.17441	0.588	3
321	100	97.0981	3.38193	281	16.55		340	121	114.731	3.99609	281	16.5									521	154	5.36382	300	16.5			16.5		4.24728	4.22589	0.580416	3
323	102	99.0772	3.45086	283	16.65		340	121	114.687	3.99453	283	16.6									522	155	5.39865	302	16.6			16.6		4.28135	4.35788	0.589207	3
326	105	102.056	3.55462	285	16.75		343	124	117.642	4.09746	285	16.7									523	156	5.43348	304	16.7			16.7		4.36186	4.41517	0.599962	3
328	107	104.035	3.62356	287	16.85		346	127	120.597	4.20039	287	16.8									523	156	5.43348	306	16.8			16.8		4.41914	4.4681	0.613098	3
329	108	105.015	3.65766	289	16.95		346	127	120.552	4.19883	289	16.9									537	170	5.9211	308	16.9			16.9		4.59253	4.51233	0.630604	3
329	108	104.994	3.65693	291	17.05		345	126	119.507	4.16244	291	17									539	172	5.99076	310	17			17	17	4.60338	4.52598	0.648379	3
329	108	104.973	3.6562	293	17.15		345	126	119.463	4.16089	293	17.1									540	173	6.02559	312	17.1			17.1		4.61423	4.56779	0.666788	3
329	108	104.952	3.65548	295	17.25		345	126	119.418	4.15933	295	17.2									541	174	6.06042	314	17.2			17.2		4.62507	4.60314	0.690117	3
329	108	104.931	3.65475	297	17.35		343	124	117.373	4.08811	297	17.3									541	174	6.06042	316	17.3			17.3		4.60109	4.63721	0.71706	3
331	110	106.91	3.72368	299	17.45		342	123	116.328	4.05172	299	17.4									543	176	6.13008	318	17.4			17.4		4.63516	4.65322	0.745025	3
331	110	106.889	3.72296	301	17.55		341	122	115.284	4.01533	301	17.5									546	179	6.23457	320	17.5			17.5		4.65762	4.67052	0.755293	3
331	110	106.868	3.72223	303	17.65		342	123	116.239	4.0486	303	17.6									547	180	6.2694	322	17.6			17.6		4.68008	4.69169	0.763084	3
332	111	107.848	3.75633	305	17.75		345	126	119.194	4.15153	305	17.7									547	180	6.2694	324	17.7			17.7		4.72575	4.71156	0.76887	3
333	112	108.827	3.79043	307	17.85		345	126	119.149	4.14997	307	17.8									547	180	6.2694	326	17.8			17.8		4.7366	4.73299	0.771396	3
334	113	109.806	3.82454	309	17.95		345	126	119.104	4.14841	309	17.9									548	181	6.30423	328	17.9			17.9		4.75906	4.75258	0.775386	3
336	115	111.785	3.89347	311	18.05		346	127	120.06	4.18168	311	18									549	182	6.33906	330	18			18		4.80474	4.77133	0.775464	3
337	116	112.764	3.92757	313	18.15		346	127	120.015	4.18012	313	18.1									548	181	6.30423	332	18.1			18.1	18	4.80397	4.78511	0.76917	3
338	117	113.743	3.96168	315	18.25																548	181	6.30423	334	18.2			18.2		5.13295	4.80028	0.972192	3
339	118	114.722	3.99578	317	18.35																548	181	6.30423	336	18.3			18.3		5.15	4.81768	0.960047	3
339	118	114.701	3.99505	319	18.45																548	181	6.30423	338	18.4			18.4		5.14964	4.83556	0.949679	3
340	119	115.681	4.02915	321	18.55																549	182	6.33906	340	18.5			18.5		5.18411	5.19699	1.15477	2
342	121	117.66	4.09809	323	18.65																549	182	6.33906	342	18.6			18.6		5.21857	5.21622	1.15513	2
342	121	117.639	4.09736	325	18.75																550	183	6.37389	344	18.7			18.7		5.23563	5.23762	1.15919	2
342	121	117.618	4.09663	327	18.85																551	184	6.40872	346	18.8			18.8		5.25268	5.26338	1.16535	2
341	120	116.597	4.06108	329	18.95																552	185	6.44355	348	18.9			18.9		5.25231	5.27553	1.17346	2
342	121	117.576	4.09518	331	19.05																553	186	6.47838	350	19			19	19	5.28678	5.30419	1.1835	2
342	121	117.555	4.09445	333	19.15																555	188	6.54804	352	19.1			19.1		5.32125	5.32705	1.20128	2
343	122	118.534	4.12855	335	19.25																556	189	6.58287	354	19.2			19.2		5.35571	5.35765	1.22486	2
343	122	118.514	4.12783	337	19.35																557	190	6.6177	356	19.3			19.3		5.37276	5.38631	1.25231	2
343	122	118.493	4.1271	339	19.45																561	194	6.75702	358	19.4			19.4		5.44206	5.41497	1.27783	2
342	121	117.472	4.09154	341	19.55																561	194	6.75702	360	19.5			19.5		5.42428	5.4417	1.29948	2
343	122	118.451	4.12565	343	19.65																565	198	6.89634	362	19.6			19.6		5.51099	5.46455	1.32306	2
343	122	118.43	4.12492	345	19.75																565	198	6.89634	364	19.7			19.7		5.51063	5.48354	1.34278	2
343	122	118.409	4.12419	347	19.85																565	198	6.89634	366	19.8			19.8		5.51027	5.50833	1.36249	2
343	122	118.388	4.12346	349	19.95																566	199	6.93117	368	19.9			19.9		5.52732	5.53119	1.39188	2
343	122	118.367	4.12274	351	20.05																566	199	6.93117	370	20			20	20	5.52695	5.55598	1.41933	2
343	122	118.347	4.12201	353	20.15																566	199	6.93117	372	20.1			20.1		5.52659	5.57442	1.44485	2
342	121	117.326	4.08645	355	20.25																571	204	7.10532	374	20.2			20.2		5.59589	5.59266	1.45229	2
342	121	117.305	4.08573	357	20.35																574	207	7.20981	376	20.3			20.3		5.64777	5.61639	1.47517	2
342	121	117.284	4.085	359	20.45																574	207	7.20981	378	20.4			20.4		5.6474	5.63381	1.49837	2
																					575	208	7.24464	380	20.5			20.5		7.24464			2
																					575	208	7.24464	382	20.6			20.6		7.24464			2
																					578	211	7.34913	384	20.7			20.7		7.34913			2
																					576	209	7.27947	386	20.8			20.8		7.27947			2
																					576	209	7.27947	388	20.9			20.9		7.27947			1
																					578	211	7.34913	390	21			21	21	7.34913			1
																					578	211	7.34913	392	21.1			21.1		7.34913			1
																					577	210	7.3143	394	21.2			21.2		7.3143			1
																					577	210	7.3143	396	21.3			21.3		7.3143			1
																					578	211	7.34913	398	21.4			21.4		7.34913			1
																					578	211	7.34913	400	21.5			21.5		7.34913			1
																					578	211	7.34913	402	21.6			21.6		7.34913			1
																					578	211	7.34913	404	21.7			21.7		7.34913			1
																					578	211	7.34913	406	21.8			21.8		7.34913			1
																					579	212	7.38396	408	21.9			21.9		7.38396			1
																					578	211	7.34913	410	22			22	22	7.34913			1
																					579	212	7.38396	412	22.1			22.1		7.38396			1
																					580	213	7.41879	414	22.2			22.2		7.41879			1
																					580	213	7.41879	416	22.3			22.3		7.41879			1
																					580	213	7.41879	418	22.4			22.4		7.41879			1
																					580	213	7.41879	420	22.5			22.5		7.41879			1
																					580	213	7.41879	422	22.6			22.6		7.41879			1
																					580	213	7.41879	424	22.7			22.7		7.41879			1
																					580	213	7.41879	426	22.8			22.8		7.41879			1
																					580	213	7.41879	428	22.9			22.9		7.41879			1
																					581	214	7.45362	430	23			23	23	7.45362			1
																					581	214	7.45362	432	23.1			23.1		7.45362			1
																					581	214	7.45362	434	23.2			23.2		7.45362			1
																					581	214	7.45362	436	23.3			23.3		7.45362			1
																					581	214	7.45362	438	23.4			23.4		7.45362			1
																					582	215	7.48845	440	23.5			23.5		7.48845			1
																					582	215	7.48845	442	23.6			23.6		7.48845			1
																					582	215	7.48845	444	23.7			23.7		7.48845			1
																					582	215	7.48845	446	23.8			23.8		7.48845			1
																					582	215	7.48845	448	23.9			23.9		7.48845			1
																					583	216	7.52328	450	24			24	24				1
																					583	216	7.52328	452	24.1			24.1					1
																					583	216	7.52328	454	24.2			24.2					1
																					583	216	7.52328	456	24.3			24.3					1
																					583	216	7.52328	458	24.4			24.4					1
																					583	216	7.52328	460	24.5			24.5					1
																					582	215	7.48845	462	24.6			24.6					1
																					581	214	7.45362	464	24.7			24.7					1
																					580	213	7.41879	466	24.8			24.8					1
																																	1
																																	1
																																	1
																																	1
																																	0
																																	0

## Sheet: Fig 3-sf1B - Probe 4
050624 Xl control giant							050625 Xl giant control; probe 4; beads							060915 Xl giant prb4 pull		82 at 433				070419 Xl control prb4		Weird dramatic initial phase…. ?					070425 Xl prb4 control							080828 Xl prb 4 control pull				21:23 above corresponds to 13:38 below						Probe 4 control means
stage 10 at 11; 14:27 at frame 19							DBCs starting to respread at 13:30; puts 10 at about 10:45; frame 17 at 14:05							10 at 13:00; frame 14 at 16:15						frame 17 at 14:23; 10 at 11:30?							Frame 18 at 15:36; 10 at 12:45							14:02, frame 15, first real, pre-move contact				21:47 = 13:53??
																																		11 at "21:08" or 13:23
probe position	displacement	force	frame -1	time from 10			probe position	displacement	force	frame -1	time from 10			probe position	displacement	force	frame -1	time from 10		probe position	displacement	force	frame -1	time from 10			probe position	displacement	force	frame -1	time from 10
(movie x coordinate)	(pixels)	(micronewtons)		(hours)			(movie x coordinate)	(pixels)	(micronewtons)		(hours)			(movie x coordinate)	(pixels)	(micronewtons)		(hours)		(movie x coordinate)	(pixels)	(micronewtons)		(hours)			(movie x coordinate)	(pixels)	(micronewtons)		(hours)			x	displacement	force-drift	frame -1	time from 10								std err of hourly mean
																											255			17	2.85											Mean time	hours	Mean Force	Hourly Mean force		count
																				278			16	2.9			256			19	2.95											(hours)		(micronewtons)	(micronewtons)
																				278			18	3			257			21	3.05
																				278			20	3.1			258			23	3.15
							95	0	0	12	3.26									278			22	3.2			258	0	0	25	3.25											3.23667		0	0.099184	0.039716	5
							116	21	0.327379	16	3.3	1904-01-01 14:05:00								278			24	3.3			260	2	0.0321169	27	3.35			153	0	0.00368598	13	3.35				3.325		0.121061	0.131165	0.0340489	5
							113	18	0.279825	18	3.4									278			26	3.4			264	6	0.0954519	29	3.45			157	5.16	0.05875	15	3.45				3.425		0.144676	0.165728	0.0281479	5
212	0		18	3.5			113	18	0.279214	20	3.5									278	0	0	28	3.5			271	13	0.205614	31	3.55			161	10.32	0.113814	17	3.55				3.52		0.14966	0.204506	0.0222108	5
212	0	0	20	3.6			115	20	0.309898	22	3.6									285	7	0.109263	30	3.6			271	13	0.206513	33	3.65			167	18.06	0.200096	19	3.65				3.62		0.165154	0.199284	0.0429638	6
219	7	0.102579	22	3.7		1904-01-01 14:26:00	117	22	0.340582	24	3.7									290	12	0.186565	32	3.7			273	15	0.23863	35	3.75			169	20.64	0.223942	21	3.75				3.72		0.21846	0.243408	0.0451362	6
228	16	0.236454	24	3.8			120	25	0.386914	26	3.8									295	17	0.263866	34	3.8			277	19	0.301965	37	3.85			173	25.8	0.279006	23	3.85				3.82		0.293641	0.286677	0.0406808	6
239	27	0.401624	26	3.9			122	27	0.417598	28	3.9									303	25	0.387995	36	3.9			277	19	0.302864	39	3.95			181	36.12	0.396506	25	3.95				3.92		0.381317	0.329694	0.0392317	6
240	28	0.410317	28	4			123	28	0.432634	30	4			149	0	0	29	4.05		313	35	0.543342	38	4			279	21	0.334981	41	4.05			186	42.57	0.467179	27	4.05				4.025	4	0.364742	0.379259	0.0424815	6
251	39	0.575488	30	4.1			126	31	0.478966	32	4.1			154	5	0.0737178	31	4.15		314	36	0.558208	40	4.1			282	24	0.382707	43	4.15			188	45.15	0.491025	29	4.15				4.125		0.426685	0.43569	0.0466841	6
252	40	0.584181	32	4.2			127	32	0.494003	34	4.2			163	14	0.209872	33	4.25		314	36	0.557464	42	4.2			286	28	0.446041	45	4.25			193	51.6	0.561698	31	4.25				4.225		0.475543	0.493621	0.0493689	6
252	40	0.577226	34	4.3			133	38	0.587278	36	4.3			168	19	0.283589	35	4.35		314	36	0.556721	44	4.3			294	36	0.571812	47	4.35			200	60.63	0.663589	33	4.35				4.325		0.540036	0.54598	0.0518693	6
256	44	0.632863	36	4.4			139	44	0.680553	38	4.4			170	21	0.31048	37	4.45		316	38	0.587196	46	4.4			301	43	0.681974	49	4.45			206	68.37	0.749871	35	4.45				4.425		0.607156	0.593343	0.0520068	6
267	55	0.798033	38	4.5			140	45	0.695589	40	4.5			174	25	0.368589	39	4.55		321	43	0.664497	48	4.5			301	43	0.682873	51	4.55			206	68.37	0.742499	37	4.55				4.525		0.65868	0.643459	0.0466157	6
269	57	0.822374	40	4.6			141	46	0.710626	42	4.6			184	35	0.520352	41	4.65		328	50	0.773017	50	4.6			305	47	0.746208	53	4.65			208	70.95	0.766345	39	4.65				4.625		0.723154	0.691261	0.0426279	6
269	57	0.815419	42	4.7			143	48	0.74131	44	4.7			188	39	0.57846	43	4.75		330	52	0.803492	52	4.7			308	50	0.793934	55	4.75			209	72.24	0.774582	41	4.75				4.725		0.7512	0.737333	0.0409561	6
270	58	0.824112	44	4.8			148	53	0.818937	46	4.8			196	47	0.699005	45	4.85		332	54	0.833967	54	4.8			309	51	0.810442	57	4.85			209	72.24	0.770896	42	4.8				4.81667		0.792893	0.779353	0.0403437	6
278	66	0.942339	46	4.9			149	54	0.833974	48	4.9			196	47	0.694678	47	4.95		330	52	0.802005	56	4.9			312	54	0.858168	59	4.95			209	72.24	0.763525	44	4.9				4.91667		0.815781	0.818187	0.0391168	6
287	75	1.07621	48	5			153	58	0.895953	50	5			197	48	0.70596	49	5.05		330	52	0.801262	58	5			314	56	0.890285	61	5.05			210	73.53	0.771762	46	5				5.01667	5	0.856906	0.857597	0.036277	6
288	76	1.08491	50	5.1			159	64	0.989228	52	5.1			200	51	0.748459	51	5.15		332	54	0.831737	60	5.1			315	57	0.906793	63	5.15			211	74.82	0.779999	48	5.1				5.11667		0.890187	0.898742	0.035837	6
289	77	1.0936	52	5.2			158	63	0.972969	54	5.2			202	53	0.77535	53	5.25		340	62	0.955865	62	5.2			316	58	0.923301	65	5.25			212	76.11	0.788236	50	5.2				5.21667		0.91822	0.94423	0.0388725	6
289	77	1.08665	54	5.3			159	64	0.988006	56	5.3			206	57	0.833459	55	5.35		345	67	1.03317	64	5.3			317	59	0.939809	67	5.35			217	82.56	0.858909	52	5.3				5.31667		0.956666	0.993368	0.0417377	6
290	78	1.09534	56	5.4			166	71	1.09693	58	5.4			214	65	0.954004	57	5.45		348	70	1.07925	66	5.4			319	61	0.971926	69	5.45			219	85.14	0.882755	54	5.4				5.41667		1.01337	1.04719	0.0446078	6
292	80	1.11968	58	5.5		1904-01-01 16:32:00	168	73	1.12761	60	5.5			220	71	1.04333	59	5.55		363	85	1.31264	68	5.5			324	66	1.05087	71	5.55			221	87.72	0.906601	56	5.5				5.51667		1.09346	1.10275	0.0483245	6
302	90	1.2692	60	5.6			171	76	1.17394	62	5.6			218	69	1.00779	61	5.65		367	89	1.37434	70	5.6			330	72	1.14542	73	5.65			227	95.46	0.992883	58	5.6				5.61667		1.1606	1.16033	0.0539281	6
302	90	1.26225	62	5.7		1904-01-01 16:44:00	178	83	1.28287	64	5.7			224	75	1.09711	63	5.75		370	92	1.42042	72	5.7			338	80	1.27119	75	5.75			233	103.2	1.07695	62	5.73				5.72167		1.23513	1.21907	0.0578753	6
302	90	1.25529	64	5.8			179	84	1.2979	66	5.8			225	76	1.10839	65	5.85		379	101	1.56016	74	5.8			351	93	1.47501	77	5.85			235	105.78	1.10449	63	5.78				5.81333		1.30021	1.28186	0.0610276	6
312	100	1.40482	66	5.9			180	85	1.31294	68	5.9			227	78	1.13528	67	5.95		380	102	1.57502	76	5.9			357	99	1.56956	79	5.95			238	109.65	1.14394	65	5.88				5.91333		1.35693	1.34494	0.0657334	6
313	101	1.41351	68	6			184	89	1.37492	70	6			229	80	1.16218	69	6.05		385	107	1.65232	78	6			364	106	1.67972	81	6.05			240	112.23	1.16779	67	5.98				6.01333	6	1.40841	1.40339	0.0703904	6
314	102	1.4222	70	6.1			186	91	1.4056	72	6.1			233	84	1.22028	71	6.15		385	107	1.65158	80	6.1			366	108	1.71184	83	6.15			247	121.26	1.26968	69	6.08				6.11333		1.44686	1.45924	0.0755955	6
320	108	1.50913	72	6.2			189	94	1.45194	74	6.2			235	86	1.24717	73	6.25		388	110	1.69766	82	6.2			367	109	1.72835	85	6.25			262	140.61	1.49644	71	6.18				6.21333		1.52178	1.51223	0.0828892	6
325	113	1.58042	74	6.3			189	94	1.45132	76	6.3			240	91	1.32089	75	6.35		389	111	1.71253	84	6.3			376	118	1.86973	87	6.35			266	145.77	1.5515	73	6.28				6.31333		1.58107	1.56516	0.0894792	6
326	114	1.58911	76	6.4			190	95	1.46636	78	6.4			243	94	1.36339	77	6.45		396	118	1.82105	86	6.4			379	121	1.91746	89	6.45			267	147.06	1.55974	75	6.38				6.41333		1.61952	1.61636	0.0957218	6
332	120	1.67604	78	6.5			192	97	1.49704	80	6.5			245	96	1.39028	79	6.55		396	118	1.82031	88	6.5			387	129	2.04323	91	6.55			267	147.06	1.55237	77	6.48				6.51333		1.66321	1.66726	0.100323	6
337	125	1.74733	80	6.6			194	99	1.52773	82	6.6			246	97	1.40156	81	6.65		399	121	1.86639	90	6.6			394	136	2.15339	93	6.65			269	149.64	1.57622	79	6.58				6.61333		1.7121	1.71903	0.106126	6
340	128	1.78732	82	6.7			196	101	1.55841	84	6.7			247	98	1.41285	83	6.75		409	131	2.02174	92	6.7			401	143	2.26355	95	6.75			272	153.51	1.61567	81	6.68				6.71333		1.77659	1.76763	0.113384	6
344	132	1.84295	84	6.8			198	103	1.5891	86	6.8			249	100	1.43974	85	6.85		417	139	2.14587	94	6.8			400	142	2.24884	97	6.85			274	156.09	1.63952	83	6.78				6.81333		1.81767	1.81044	0.120442	6
348	136	1.89859	86	6.9			198	103	1.58849	88	6.9			253	104	1.49785	87	6.95		422	144	2.22317	96	6.9			400	142	2.24974	99	6.95			281	165.12	1.74141	85	6.88				6.91333		1.86654	1.85268	0.126906	6
354	142	1.98552	88	7			198	103	1.58787	90	7			255	106	1.52474	89	7.05		426	148	2.28486	98	7			401	143	2.26625	101	7.05			287	172.86	1.82769	87	6.98				7.01333	7	1.91282	1.89289	0.132279	6
366	154	2.16634	90	7.1			198	103	1.58726	92	7.1			255	106	1.52041	91	7.15		429	151	2.33094	100	7.1			401	143	2.26715	103	7.15			291	178.02	1.88275	89	7.08				7.11333		1.95914	1.93079	0.137637	6
366	154	2.15938	92	7.2			198	103	1.58665	94	7.2			255	106	1.51608	93	7.25		432	154	2.37703	102	7.2			401	143	2.26804	105	7.25			292	179.31	1.89099	91	7.18				7.21333		1.96636	1.96493	0.141408	6
368	156	2.18372	94	7.3			204	109	1.67993	96	7.3			255	106	1.51175	95	7.35		438	160	2.46994	104	7.3			400	142	2.25333	107	7.35			293	180.6	1.89923	93	7.28				7.31333		1.99965	1.99358	0.144222	6
369	157	2.19242	96	7.4			209	114	1.75755	98	7.4			257	108	1.53865	97	7.45		441	163	2.51602	106	7.4			400	142	2.25423	109	7.45			293	180.6	1.89186	95	7.38				7.41333		2.02512	2.01933	0.148637	6
374	162	2.2637	98	7.5			210	115	1.77259	100	7.5			258	109	1.54993	99	7.55		445	167	2.57771	108	7.5			401	143	2.27074	111	7.55			293	180.6	1.88448	97	7.48				7.51333		2.05319	2.04103	0.152984	6
377	165	2.30369	100	7.6			214	119	1.83457	102	7.6			258	109	1.5456	101	7.65		448	170	2.6238	110	7.6			401	143	2.27164	113	7.65			296	184.47	1.92394	99	7.58				7.61333		2.08387	2.05753	0.156778	6
377	165	2.29673	102	7.7			215	120	1.84961	104	7.7			258	109	1.54127	103	7.75		445	167	2.57623	112	7.7			401	143	2.27254	115	7.75			296	184.47	1.91657	101	7.68				7.71333		2.07549	2.07402	0.160934	6
377	165	2.28978	104	7.8			216	121	1.86464	106	7.8			257	108	1.52134	105	7.85		452	174	2.68475	114	7.8			402	144	2.28905	117	7.85			298	187.05	1.94041	103	7.78				7.81333		2.09833	2.08588	0.164813	6
377	165	2.28283	106	7.9			215	120	1.84838	108	7.9			259	110	1.54823	107	7.95		455	177	2.73083	116	7.9			402	144	2.28995	119	7.95			299	188.34	1.94865	105	7.88				7.91333		2.10814	2.09513	0.169021	6
378	166	2.29152	108	8			215	120	1.84777	110	8			258	109	1.52829	109	8.05		456	178	2.7457	118	8			402	144	2.29085	121	8.05			299	188.34	1.94128	107	7.98				8.01333	8	2.10757	2.10033	0.172498	6
379	167	2.30021	110	8.1			215	120	1.84716	112	8.1			258	109	1.52396	111	8.15		459	181	2.79178	120	8.1			402	144	2.29174	123	8.15			299	188.34	1.93391	109	8.08				8.11333		2.11479	2.10264	0.176046	6
379	167	2.29326	112	8.2			212	117	1.79961	114	8.2			258	109	1.51964	113	8.25		459	181	2.79104	122	8.2			402	144	2.29264	125	8.25			300	189.63	1.94214	111	8.18				8.21333		2.10639	2.10437	0.179842	6
379	167	2.2863	114	8.3			213	118	1.81464	116	8.3			258	109	1.51531	115	8.35		460	182	2.8059	124	8.3			402	144	2.29354	127	8.35			300	189.63	1.93477	113	8.28				8.31333		2.10841	2.10436	0.182356	6
379	167	2.27935	116	8.4			211	116	1.78274	118	8.4			258	109	1.51098	117	8.45		460	182	2.80516	126	8.4			402	144	2.29444	129	8.45			300	189.63	1.9274	115	8.38				8.41333		2.10001	2.10321	0.184667	6
380	168	2.28804	118	8.5			211	116	1.78213	120	8.5			258	109	1.50665	119	8.55		461	183	2.82003	128	8.5			403	145	2.31095	131	8.55			300	189.63	1.92003	117	8.48				8.51333		2.10464	2.10205	0.186449	6
380	168	2.28109	120	8.6			209	114	1.75022	122	8.6			258	109	1.50233	121	8.65		458	180	2.77246	130	8.6			403	145	2.31185	133	8.65			301	190.92	1.92826	119	8.58				8.61333		2.09103	2.10089	0.187378	6
386	174	2.36802	122	8.7			208	113	1.73396	124	8.7			258	109	1.498	123	8.75		457	179	2.7561	132	8.7			403	145	2.31275	135	8.75			301	190.92	1.92089	121	8.68				8.71333		2.09829	2.1006	0.187699	6
389	177	2.40801	124	8.8			207	112	1.7177	126	8.8			258	109	1.49367	125	8.85		456	178	2.73975	134	8.8			403	145	2.31365	137	8.85			301	190.92	1.91352	123	8.78				8.81333		2.09772	2.09944	0.187903	6
393	181	2.46364	126	8.9			205	110	1.6858	128	8.9			259	110	1.50495	127	8.95		454	176	2.70779	136	8.9			403	145	2.31455	139	8.95			301	190.92	1.90615	125	8.88				8.91333		2.09715	2.09829	0.18785	6
393	181	2.45669	128	9			206	111	1.70083	130	9			259	110	1.50063	129	9.05		454	176	2.70705	138	9			403	145	2.31544	141	9.05			304	194.79	1.9456	127	8.98				9.01333	9	2.10437	2.0951	0.18772	6
393	181	2.44973	130	9.1			206	111	1.70022	132	9.1			260	111	1.51191	131	9.15		453	175	2.69069	140	9.1			403	145	2.31634	143	9.15			305	196.08	1.95384	129	9.08				9.11333		2.10379	2.09249	0.187968	6
393	181	2.44278	132	9.2			205	110	1.68396	134	9.2			261	112	1.52319	133	9.25		453	175	2.68995	142	9.2			402	144	2.30163	145	9.25			305	196.08	1.94647	131	9.18				9.21333		2.098	2.08786	0.187249	6
393	181	2.43583	134	9.3			203	108	1.65205	136	9.3			262	113	1.53447	135	9.35		452	174	2.6736	144	9.3			402	144	2.30253	147	9.35			305	196.08	1.9391	133	9.28				9.31333		2.0896	2.08352	0.186184	6	1.63358
393	181	2.42887	136	9.4			197	102	1.55756	138	9.4			264	115	1.56136	137	9.45		451	173	2.65725	146	9.4			402	144	2.30343	149	9.45			306	197.37	1.94733	135	9.38				9.41333		2.07597	2.07946	0.184009	6	1.62424
393	181	2.42192	138	9.5			196	101	1.5413	140	9.5			264	115	1.55704	139	9.55		449	171	2.62529	148	9.5			403	145	2.31994	151	9.55			306	197.37	1.93996	137	9.48				9.51333		2.06757	2.07395	0.182017	6	1.61654
393	181	2.41496	140	9.6			196	101	1.54069	142	9.6			264	115	1.55271	141	9.65		446	168	2.57771	150	9.6			403	145	2.32084	153	9.65			306	197.37	1.93259	139	9.58				9.61333		2.05658	2.07307	0.177927	6	1.59833
393	181	2.40801	142	9.7			197	102	1.55572	144	9.7	good upto about 20:30		264	115	1.54838	143	9.75		446	168	2.57697	152	9.7			403	145	2.32174	155	9.75			307	198.66	1.94083	141	9.68				9.71333		2.05861	2.07451	0.173442	6	1.57816
393	181	2.40105	144	9.8			197	102	1.55511	146	9.8			266	117	1.57527	145	9.85		443	165	2.5294	154	9.8			403	145	2.32264	157	9.85			310	202.53	1.98028	143	9.78				9.81333		2.06063	2.07912	0.168799	6	1.55994
393	181	2.3941	146	9.9			196	101	1.53885	148	9.9			267	118	1.58655	147	9.95		442	164	2.51305	156	9.9			403	145	2.32353	159	9.95			310	202.53	1.97291	145	9.88				9.91333		2.05483	2.09617	0.159294	6	1.54759
393	181	2.38714	148	10			196	101	1.53824	150	10			283	134	1.83197	149	10.05		441	163	2.4967	158	10			405	147	2.35565	161	10.05			310	202.53	1.96554	147	9.98				10.0133	10	2.09587	2.11554	0.150732	6
393	181	2.38019	150	10.1			197	102	1.55328	152	10.1			287	138	1.89008	151	10.15		442	164	2.51156	160	10.1			404	146	2.34094	163	10.15			312	205.11	1.98938	149	10.08				10.1133		2.11091	2.13808	0.142616	6
393	181	2.37323	152	10.2			197	102	1.55267	154	10.2			288	139	1.90136	153	10.25		442	164	2.51082	162	10.2			404	146	2.34184	165	10.25			320	215.43	2.10688	151	10.18				10.2133		2.13113	2.16294	0.135739	6
393	181	2.36628	154	10.3			198	103	1.5677	156	10.3			319	170	2.38091	155	10.35		442	164	2.51008	164	10.3			403	145	2.32713	167	10.35			328	225.75	2.22438	153	10.28				10.3133		2.22941	2.18982	0.131265	6
393	181	2.35933	156	10.4			198	103	1.56709	158	10.4			321	172	2.4078	157	10.45		442	164	2.50933	166	10.4			404	146	2.34364	169	10.45			331	229.62	2.26384	155	10.38				10.4133		2.24184	2.21989	0.12902	6
393	181	2.35237	158	10.5			203	108	1.64472	160	10.5			323	174	2.43469	159	10.55		441	163	2.49298	168	10.5			405	147	2.36015	171	10.55			332	230.91	2.27208	157	10.48				10.5133		2.2595	2.24793	0.128904	6
393	181	2.34542	160	10.6			204	109	1.65976	162	10.6			329	180	2.52402	161	10.65		441	163	2.49224	170	10.6			405	147	2.36105	173	10.65			335	234.78	2.31153	159	10.58				10.6133		2.28233	2.27684	0.129499	6
393	181	2.33846	162	10.7			205	110	1.67479	164	10.7			332	183	2.56652	163	10.75		441	163	2.49149	172	10.7			406	148	2.37755	175	10.75			339	239.94	2.36659	161	10.68				10.7133		2.30257	2.30488	0.132491	6
393	181	2.33151	164	10.8			205	110	1.67418	166	10.8			334	185	2.59341	165	10.85		441	163	2.49075	174	10.8			405	147	2.36284	177	10.85			348	251.55	2.4997	163	10.78				10.8133		2.3254	2.32773	0.134157	6
394	182	2.3402	166	10.9			205	110	1.67357	168	10.9			336	187	2.6203	167	10.95		441	163	2.49001	176	10.9			405	147	2.36374	179	10.95			355	260.58	2.6016	165	10.88				10.9133		2.34824	2.35317	0.137439	6
394	182	2.33325	168	11			210	115	1.7512	170	11			336	187	2.61598	169	11.05		441	163	2.48926	178	11			405	147	2.36464	181	11.05			360	267.03	2.67227	167	10.98				11.0133	11	2.3711	2.37775	0.143251	6
395	183	2.34194	170	11.1			208	113	1.71929	172	11.1			336	187	2.61165	171	11.15		441	163	2.48852	180	11.1			405	147	2.36554	183	11.15			367	276.06	2.77416	169	11.08				11.1133		2.38352	2.40176	0.148842	6
405	193	2.49146	172	11.2			209	114	1.73433	174	11.2			336	187	2.60732	173	11.25		443	165	2.519	182	11.2			405	147	2.36644	185	11.25			375	286.38	2.89166	171	11.18				11.2133		2.43503	2.4301	0.156008	6
407	195	2.5158	174	11.3			209	114	1.73372	176	11.3			343	194	2.71226	175	11.35		444	166	2.53386	184	11.3			405	147	2.36734	187	11.35			380	292.83	2.96233	173	11.28				11.3133		2.47088	2.45729	0.16267	6
407	195	2.50885	176	11.4			209	114	1.73311	178	11.4			344	195	2.72354	177	11.45		444	166	2.53312	186	11.4			405	147	2.36824	189	11.45			384	297.99	3.0174	175	11.38				11.4133		2.48071	2.4865	0.169836	6
409	197	2.53319	178	11.5			211	116	1.76379	180	11.5			343	194	2.7036	179	11.55		445	167	2.54798	188	11.5			407	149	2.40035	191	11.55			386	300.57	3.04124	177	11.48				11.5133		2.49836	2.51629	0.179299	6
414	202	2.60447	180	11.6			213	118	1.79447	182	11.6			350	201	2.80854	181	11.65		445	167	2.54724	190	11.6			408	150	2.41686	193	11.65			395	312.18	3.17435	179	11.58				11.6133		2.55766	2.54752	0.187331	6
415	203	2.61317	182	11.7			213	118	1.79386	184	11.7			352	203	2.83543	183	11.75		445	167	2.5465	192	11.7			409	151	2.43337	195	11.75			397	314.76	3.1982	181	11.68				11.7133		2.57009	2.57499	0.194576	6
417	205	2.63751	184	11.8			214	119	1.8089	186	11.8			354	205	2.86232	185	11.85		446	168	2.56136	194	11.8			411	153	2.46549	197	11.85			406	326.37	3.33131	183	11.78				11.8133		2.61115	2.60218	0.20119	6
417	205	2.63055	186	11.9			214	119	1.80829	188	11.9			356	207	2.88921	187	11.95		447	169	2.57623	196	11.9			412	154	2.48199	199	11.95			414	336.69	3.44881	185	11.88				11.9133		2.63918	2.6311	0.207816	6
417	205	2.6236	188	12			217	122	1.85462	190	12			357	208	2.90049	189	12.05		449	171	2.6067	198	12			413	155	2.4985	201	12.05			418	341.85	3.50387	187	11.98				12.0133	12	2.66463	2.66023	0.215914	6
417	205	2.61664	190	12.1			219	124	1.8853	192	12.1			360	211	2.94299	191	12.15		450	172	2.62157	200	12.1			412	154	2.48379	203	12.15			421	345.72	3.54333	189	12.08				12.1133		2.68227	2.68649	0.222765	6
421	209	2.67228	192	12.2			221	126	1.91599	194	12.2			362	213	2.96988	193	12.25		450	172	2.62083	202	12.2			413	155	2.5003	205	12.25			426	352.17	3.614	191	12.18				12.2133		2.71555	2.7122	0.229797	6
424	212	2.71227	194	12.3	Useable to here		222	127	1.93102	196	12.3			364	215	2.99677	195	12.35		450	172	2.62008	204	12.3			414	156	2.51681	207	12.35			430	357.33	3.66906	193	12.28				12.3133		2.741	2.73455	0.235714	6
							222	127	1.93041	198	12.4			374	225	3.14854	197	12.45		450	172	2.61934	206	12.4			415	157	2.53332	209	12.45			432	359.91	3.69291	195	12.38				12.416		2.7849	2.75564	0.239912	6
							222	127	1.9298	200	12.5			379	230	3.22225	199	12.55		450	172	2.6186	208	12.5			421	163	2.62787	211	12.55			434	362.49	3.71675	197	12.48				12.516		2.82305	2.77711	0.24389	6
							221	126	1.91354	202	12.6			379	230	3.21793	201	12.65		451	173	2.63346	210	12.6			422	164	2.64438	213	12.65			436	365.07	3.7406	199	12.58				12.616		2.82998	2.80097	0.247204	6
							221	126	1.91293	204	12.7			381	232	3.24482	203	12.75		451	173	2.63272	212	12.7			423	165	2.66089	215	12.75			438	367.65	3.76445	201	12.68				12.716		2.84316	2.82686	0.250307	6
							223	128	1.94362	206	12.8			382	233	3.2561	205	12.85		451	173	2.63197	214	12.8			424	166	2.67739	217	12.85			440	370.23	3.78829	203	12.78				12.816		2.85948	2.87857	0.30865	5
							227	132	2.0056	208	12.9			384	235	3.28299	207	12.95		451	173	2.63123	216	12.9			424	166	2.67829	219	12.95			443	374.1	3.82775	205	12.88				12.916		2.88517	2.9091	0.310986	5
							229	134	2.03628	210	13			385	236	3.29427	209	13.05		451	173	2.63049	218	13			427	169	2.72602	221	13.05			445	376.68	3.85159	207	12.98				13.016	13	2.90773	2.94067	0.313825	5
							230	135	2.05132	212	13.1			390	241	3.36799	211	13.15		452	174	2.64535	220	13.1			437	179	2.88301	223	13.15			448	380.55	3.89105	209	13.08				13.116		2.96774	2.97641	0.317796	5
							230	135	2.0507	214	13.2			395	246	3.44171	213	13.25		452	174	2.64461	222	13.2			444	186	2.99317	225	13.25			449	381.84	3.89929	211	13.18				13.216		3.0059	3.0163	0.322508	5
							233	138	2.09704	216	13.3			400	251	3.51542	215	13.35		452	174	2.64387	224	13.3			451	193	3.10333	227	13.35			452	385.71	3.93874	213	13.28				13.316		3.05968	3.05655	0.328442	5
							234	139	2.11207	218	13.4			410	261	3.66719	217	13.45		451	173	2.62751	226	13.4			456	198	3.18227	229	13.45			453	387	3.94698	215	13.38				13.416		3.10721	3.09887	0.336916	5
							233	138	2.09581	220	13.5			411	262	3.67847	219	13.55		451	173	2.62677	228	13.5			466	208	3.33926	231	13.55			458	393.45	4.01765	217	13.48				13.516		3.15159	3.14292	0.347291	5
							234	139	2.11085	222	13.6			413	264	3.70536	221	13.65		453	175	2.65725	230	13.6			473	215	3.44943	233	13.65			463	399.9	4.08832	219	13.58				13.616		3.20224	3.1849	0.358002	5
							234	139	2.11024	224	13.7			417	268	3.76347	223	13.75		453	175	2.6565	232	13.7			475	217	3.48154	235	13.75			464	401.19	4.09656	221	13.68				13.716		3.22166	3.22722	0.36818	5
							235	140	2.12528	226	13.8			417	268	3.75914	225	13.85		455	177	2.68698	234	13.8			477	219	3.51366	237	13.85			474	414.09	4.24528	223	13.78				13.816		3.26607	3.26781	0.377914	5
							236	141	2.14031	228	13.9			420	271	3.80164	227	13.95		455	177	2.68623	236	13.9			480	222	3.56139	239	13.95			480	421.83	4.33156	225	13.88				13.916		3.30423	3.30563	0.38645	5
							238	143	2.171	230	14			422	273	3.82853	229	14.05		456	178	2.7011	238	14			482	224	3.5935	241	14.05			487	430.86	4.43345	227	13.98				14.016	14	3.34552	3.34275	0.392764	5
							241	146	2.21733	232	14.1			424	275	3.85542	231	14.15		458	180	2.73157	240	14.1			484	226	3.62562	243	14.15			492	437.31	4.50413	229	14.08				14.116		3.38681	3.37745	0.399328	5
							244	149	2.26366	234	14.2			427	278	3.89792	233	14.25		459	181	2.74644	242	14.2			487	229	3.67335	245	14.25			495	441.18	4.54358	231	14.18				14.216		3.42499	3.41423	0.405288	5
							245	150	2.2787	236	14.3			429	280	3.92481	235	14.35		460	182	2.76131	244	14.3			490	232	3.72107	247	14.35			496	442.47	4.55182	233	14.28				14.316		3.44754	3.44962	0.410127	5
							249	154	2.34068	238	14.4			431	282	3.9517	237	14.45		461	183	2.77617	246	14.4			494	236	3.78441	249	14.45			498	445.05	4.57566	235	14.38				14.416		3.48572	3.48466	0.413929	5
							247	152	2.30877	240	14.5			436	287	4.02542	239	14.55		462	184	2.79104	248	14.5			499	241	3.86335	251	14.55			499	446.34	4.5839	237	14.48				14.516		3.5145	3.51623	0.415901	5
							249	154	2.33945	242	14.6			440	291	4.08353	241	14.65		463	185	2.8059	250	14.6			505	247	3.9579	253	14.65			499	446.34	4.57653	239	14.58				14.616		3.55266	3.54677	0.417528	5
							249	154	2.33884	244	14.7			445	296	4.15725	243	14.75		464	186	2.82077	252	14.7			510	252	4.03685	255	14.75			499	446.34	4.56916	241	14.68				14.716		3.58457	3.57661	0.419658	5
							251	156	2.36953	246	14.8			449	300	4.21536	245	14.85		464	186	2.82003	254	14.8			515	257	4.11579	257	14.85			500	447.63	4.57739	243	14.78				14.816		3.61962	3.60749	0.42124	5
							253	158	2.40021	248	14.9			449	300	4.21103	247	14.95		465	187	2.83489	256	14.9			517	259	4.14791	259	14.95			499	446.34	4.55441	245	14.88				14.916		3.62969	3.63733	0.42275	5
							255	160	2.43089	250	15			452	303	4.25353	249	15.05		467	189	2.86537	258	15			521	263	4.21124	261	15.05			499	446.34	4.54704	247	14.98				15.016	15	3.66161	3.66752	0.423474	5
							256	161	2.44593	252	15.1			458	309	4.34286	251	15.15		468	190	2.88023	260	15.1			524	266	4.25897	263	15.15			499	446.34	4.53967	249	15.08				15.116		3.69353	3.69597	0.423993	5
							260	165	2.50791	254	15.2			459	310	4.35414	253	15.25		469	191	2.8951	262	15.2			529	271	4.33791	265	15.25			499	446.34	4.5323	251	15.18				15.216		3.72547	3.7227	0.423694	5
							264	169	2.56989	256	15.3			459	310	4.34981	255	15.35		470	192	2.90996	264	15.3			533	275	4.40125	267	15.35			500	447.63	4.54053	253	15.28				15.316		3.75429	3.74873	0.42268	5
							265	170	2.58493	258	15.4			461	312	4.3767	257	15.45		472	194	2.94044	266	15.4			536	278	4.44897	269	15.45			503	451.5	4.57999	255	15.38				15.416		3.78621	3.77822	0.423458	5
							267	172	2.61561	260	15.5			462	313	4.38798	259	15.55		473	195	2.9553	268	15.5			538	280	4.48109	271	15.55			505	454.08	4.60383	257	15.48				15.516		3.80876	3.80668	0.425173	5
							269	174	2.6463	262	15.6			462	313	4.38366	261	15.65		473	195	2.95456	270	15.6			541	283	4.52882	273	15.65			506	455.37	4.61207	259	15.58				15.616		3.82508	3.83375	0.426797	5
							272	177	2.69263	264	15.7			465	316	4.42616	263	15.75		474	196	2.96943	272	15.7			542	284	4.54532	275	15.75			508	457.95	4.63592	261	15.68				15.716		3.85389	3.85908	0.429279	5
							273	178	2.70766	266	15.8			475	326	4.57792	265	15.85		475	197	2.98429	274	15.8			543	285	4.56183	277	15.85			509	459.24	4.64415	263	15.78				15.816		3.89517	3.88579	0.432796	5
							272	177	2.6914	268	15.9			477	328	4.60481	267	15.95		477	199	3.01477	276	15.9			545	287	4.59395	279	15.95			512	463.11	4.68361	265	15.88				15.916		3.91771	3.91077	0.435968	5
							273	178	2.70644	270	16			480	331	4.64731	269	16.05		477	199	3.01402	278	16			546	288	4.61046	281	16.05			514	465.69	4.70746	267	15.98				16.016	16	3.93714	3.9354	0.439117	5
							273	178	2.70583	272	16.1			483	334	4.68981	271	16.15		478	200	3.02889	280	16.1			548	290	4.64257	283	16.15			514	465.69	4.70008	269	16.08				16.116		3.95344	3.96038	0.44249	5
							274	179	2.72087	274	16.2			488	339	4.76353	273	16.25		481	203	3.07497	282	16.2			553	295	4.72152	285	16.25			514	465.69	4.69271	271	16.18				16.216		3.99472	3.98397	0.446837	5
							275	180	2.7359	276	16.3			488	339	4.7592	275	16.35		482	204	3.08984	284	16.3			557	299	4.78485	287	16.35			514	465.69	4.68534	273	16.28				16.316		4.01103	4.00444	0.450113	5
							276	181	2.75094	278	16.4			489	340	4.77048	277	16.45		484	206	3.12031	286	16.4			560	302	4.83258	289	16.45			514	465.69	4.67797	275	16.38				16.416		4.03046	4.02456	0.453282	5
							278	183	2.78162	280	16.5			489	340	4.76615	279	16.55		484	206	3.11957	288	16.5			562	304	4.8647	291	16.55			517	469.56	4.71742	277	16.48				16.516		4.04989	4.04502	0.456074	5
							278	183	2.78101	282	16.6			493	344	4.82426	281	16.65		484	206	3.11883	290	16.6			563	305	4.8812	293	16.65			518	470.85	4.72566	279	16.58				16.616		4.06619	4.06653	0.458222	5
							277	182	2.76475	284	16.7			495	346	4.85115	283	16.75		487	209	3.16491	292	16.7			564	306	4.89771	295	16.75			518	470.85	4.71829	281	16.68				16.716		4.07936	4.08423	0.4598	5
							277	182	2.76414	286	16.8			497	348	4.87804	285	16.85		488	210	3.17978	294	16.8			568	310	4.96105	297	16.85			518	470.85	4.71092	283	16.78				16.816		4.09879	4.10157	0.461468	5
							278	183	2.77918	288	16.9			498	349	4.88933	287	16.95		490	212	3.21025	296	16.9			571	313	5.00877	299	16.95			519	472.14	4.71915	285	16.88				16.916		4.12134	4.11857	0.463343	5
							281	186	2.82551	290	17			499	350	4.90061	289	17.05		491	213	3.22512	298	17			574	316	5.0565	301	17.05			520	473.43	4.72739	287	16.98				17.016	17	4.14702	4.13349	0.464892	5
							282	187	2.84055	292	17.1			499	350	4.89628	291	17.15		491	213	3.22437	300	17.1			576	318	5.08862	303	17.15			520	473.43	4.72002	289	17.08				17.116		4.15397	4.14771	0.465797	5
							283	188	2.85558	294	17.2			500	351	4.90756	293	17.25		491	213	3.22363	302	17.2			576	318	5.08951	305	17.25			523	477.3	4.75947	291	17.18				17.216		4.16715	4.1609	0.466055	5
							283	188	2.85497	296	17.3			502	353	4.93445	295	17.35		493	215	3.2541	304	17.3			577	319	5.10602	307	17.35			524	478.59	4.76771	293	17.28				17.316		4.18345	4.17166	0.46593	5
							283	188	2.85436	298	17.4			502	353	4.93013	297	17.45		494	216	3.26897	306	17.4			577	319	5.10692	309	17.45			524	478.59	4.76034	295	17.38				17.416		4.18414	4.18103	0.466171	5
							284	189	2.8694	300	17.5			503	354	4.94141	299	17.55		494	216	3.26823	308	17.5			578	320	5.12343	311	17.55			525	479.88	4.76858	297	17.48				17.516		4.19421	4.18866	0.466005	5
							286	191	2.90008	302	17.6			503	354	4.93708	301	17.65		494	216	3.26748	310	17.6			578	320	5.12433	313	17.65			525	479.88	4.7612	299	17.58				17.616		4.19804	4.19595	0.465262	5
							285	190	2.88382	304	17.7			504	355	4.94836	303	17.75		494	216	3.26674	312	17.7			578	320	5.12523	315	17.75			525	479.88	4.75383	301	17.68				17.716		4.1956	4.20069	0.465652	5
							285	190	2.88321	306	17.8			509	360	5.02208	305	17.85		494	216	3.266	314	17.8			577	319	5.11052	317	17.85			525	479.88	4.74646	303	17.78				17.816		4.20565	4.20395	0.465461	5
							288	193	2.92954	308	17.9			509	360	5.01775	307	17.95		494	216	3.26525	316	17.9			578	320	5.12703	319	17.95			525	479.88	4.73909	305	17.88				17.916		4.21573	4.20862	0.465856	5
							290	195	2.96023	310	18	increases defectively to here; I think usable to here		509	360	5.01343	309	18.05		494	216	3.26451	318	18			578	320	5.12792	321	18.05			525	479.88	4.73172	307	17.98				18.016	18	4.21956	4.21361	0.465864	5
														509	360	5.0091	311	18.15		494	216	3.26377	320	18.1			579	321	5.14443	323	18.15			526	481.17	4.73995	309	18.08				18.12		4.53931	4.21776	0.466472	5
														510	361	5.02038	313	18.25		495	217	3.27863	322	18.2			578	320	5.12972	325	18.25			526	481.17	4.73258	311	18.18				18.22		4.54033	4.22233	0.46558	5
														511	362	5.03166	315	18.35		495	217	3.27789	324	18.3			581	323	5.17745	327	18.35			526	481.17	4.72521	313	18.28				18.32		4.55305	4.22899	0.462953	5
														511	362	5.02733	317	18.45		497	219	3.30836	326	18.4			583	325	5.20957	329	18.45			526	481.17	4.71784	315	18.38				18.42		4.56578	4.23495	0.460808	5
														511	362	5.02301	319	18.55		497	219	3.30762	328	18.5			583	325	5.21046	331	18.55			526	481.17	4.71046	317	18.48				18.52		4.56289	4.55899	0.42894	4
														511	362	5.01868	321	18.65		497	219	3.30688	330	18.6			581	323	5.18014	333	18.65			526	481.17	4.70309	319	18.58				18.62		4.5522	4.56391	0.428151	4
														514	365	5.06118	323	18.75		498	220	3.32174	332	18.7			581	323	5.18104	335	18.75			526	481.17	4.69572	321	18.68				18.72		4.56492	4.56969	0.427872	4
														514	365	5.05685	325	18.85		499	221	3.33661	334	18.8			581	323	5.18194	337	18.85			527	482.46	4.70396	323	18.78				18.82		4.56984	4.57461	0.42726	4
														515	366	5.06813	327	18.95		500	222	3.35148	336	18.9			583	325	5.21406	339	18.95			527	482.46	4.69659	325	18.88				18.92		4.58256	4.57823	0.427303	4
														515	366	5.06381	329	19.05		500	222	3.35073	338	19			584	326	5.23057	341	19.05			527	482.46	4.68921	327	18.98				19.02	19	4.58358	4.58315	0.428046	4
														515	366	5.05948	331	19.15		501	223	3.3656	340	19.1			586	328	5.26268	343	19.15			527	482.46	4.68184	329	19.08				19.12		4.5924	4.58807	0.428979	4
														515	366	5.05515	333	19.25		501	223	3.36485	342	19.2			588	330	5.2948	345	19.25			527	482.46	4.67447	331	19.18				19.22		4.59732	4.59212	0.429754	4
														515	366	5.05083	335	19.35		501	223	3.36411	344	19.3			589	331	5.31131	347	19.35			527	482.46	4.6671	333	19.28				19.32		4.59834	4.59573	0.430604	4
														515	366	5.0465	337	19.45		501	223	3.36337	346	19.4			592	334	5.35904	349	19.45			527	482.46	4.65973	335	19.38				19.42		4.60716	4.59762	0.431333	4
														513	364	5.01095	339	19.55		501	223	3.36262	348	19.5			592	334	5.35993	351	19.55			527	482.46	4.65235	337	19.48				19.52		4.59647	4.5995	0.432041	4
														513	364	5.00663	341	19.65		502	224	3.37749	350	19.6			593	335	5.37644	353	19.65			527	482.46	4.64498	339	19.58				19.62		4.60139	4.60139	0.431497	4
														513	364	5.0023	343	19.75		503	225	3.39236	352	19.7			593	335	5.37734	355	19.75			527	482.46	4.63761	341	19.68				19.72		4.6024	4.6024	0.430497	4
														513	364	4.99797	345	19.85		503	225	3.39161	354	19.8			593	335	5.37824	357	19.85			527	482.46	4.63024	343	19.78				19.82		4.59952	4.60298	0.429283	4
														514	365	5.00925	347	19.95		503	225	3.39087	356	19.9			593	335	5.37914	359	19.95			527	482.46	4.62287	345	19.88				19.92		4.60053	4.60487	0.426127	4
														514	365	5.00493	349	20.05		506	228	3.43695	358	20			593	335	5.38004	361	20.05			527	482.46	4.61549	347	19.98				20.02	20	4.60935	4.60849	0.423396	4
														514	365	5.0006	351	20.15		506	228	3.43621	360	20.1			593	335	5.38094	363	20.15			527	482.46	4.60812	349	20.08				20.12		4.60647	4.61774	0.420777	4
														514	365	4.99627	353	20.25		506	228	3.43547	362	20.2			593	335	5.38184	365	20.25			527	482.46	4.60075	351	20.18				20.22		4.60358	4.62699	0.418208	4
														514	365	4.99194	355	20.35		509	231	3.48155	364	20.3			593	335	5.38274	367	20.35			530	486.33	4.64021	353	20.28				20.32		4.62411	4.63668	0.415814	4
														515	366	5.00323	357	20.45		509	231	3.48081	366	20.4			593	335	5.38363	369	20.45			531	487.62	4.64844	355	20.38				20.42		4.62903	4.64637	0.413839	4
														515	366	4.9989	359	20.55		510	232	3.49567	368	20.5			594	336	5.40014	371	20.55			544	504.39	4.84399	357	20.48				20.52		4.68468	4.6567	0.412688	4
														515	366	4.99457	361	20.65		511	233	3.51054	370	20.6			594	336	5.40104	373	20.65			544	504.39	4.83662	359	20.58				20.62		4.68569	4.66757	0.411319	4
														516	367	5.00585	363	20.75		511	233	3.5098	372	20.7			594	336	5.40194	375	20.75			544	504.39	4.82924	361	20.68				20.72		4.68671	4.67857	0.410165	4
														516	367	5.00153	365	20.85		511	233	3.50905	374	20.8			596	338	5.43406	377	20.85			543	503.1	4.80626	363	20.78				20.82		4.68772	4.68762	0.410468	4
														516	367	4.9972	367	20.95		511	233	3.50831	376	20.9										550	512.13	4.90815	365	20.88				20.91		4.47122	4.69663	0.410506	4
														516	367	4.99287	369	21.05		512	234	3.52317	378	21										550	512.13	4.90078	367	20.98				21.01	21	4.47228	4.69949	0.409514	4
														516	367	4.98854	371	21.15		512	234	3.52243	380	21.1										550	512.13	4.89341	369	21.08				21.11		4.46813	4.70343	0.409008	4
														517	368	4.99983	373	21.25		512	234	3.52169	382	21.2										550	512.13	4.88604	371	21.18				21.21		4.46918	4.70953	0.409929	4
														517	368	4.9955	375	21.35		513	235	3.53655	384	21.3										550	512.13	4.87867	373	21.28				21.31		4.47024	4.47255	0.466654	3
														517	368	4.99117	377	21.45		514	236	3.55142	386	21.4										550	512.13	4.87129	375	21.38				21.41		4.47129	4.47361	0.463449	3
														518	369	5.00245	379	21.55		515	237	3.56628	388	21.5										550	512.13	4.86392	377	21.48				21.51		4.47755	4.47466	0.460265	3
														518	369	4.99813	381	21.65		515	237	3.56554	390	21.6										550	512.13	4.85655	379	21.58				21.61		4.47341	4.47687	0.457774	3
														519	370	5.00941	383	21.75		516	238	3.58041	392	21.7										550	512.13	4.84918	381	21.68				21.71		4.47966	4.47909	0.454405	3
														520	371	5.02069	385	21.85		516	238	3.57966	394	21.8										550	512.13	4.84181	383	21.78				21.81		4.48072	4.4813	0.451067	3
														520	371	5.01636	387	21.95		517	239	3.59453	396	21.9										550	512.13	4.83443	385	21.88				21.91		4.48178	4.48351	0.44776	3
														522	373	5.04325	389	22.05		517	239	3.59379	398	22										550	512.13	4.82706	387	21.98				22.01	22	4.48803	4.48456	0.444709	3
														522	373	5.03893	391	22.15		518	240	3.60865	400	22.1										550	512.13	4.81969	389	22.08				22.11		4.48909	4.48678	0.440536	3
														522	373	5.0346	393	22.25		519	241	3.62352	402	22.2										550	512.13	4.81232	391	22.18				22.21		4.49014	4.48899	0.436248	3
														522	373	5.03027	395	22.35		520	242	3.63838	404	22.3										550	512.13	4.80495	393	22.28				22.31		4.4912	4.49062	0.430684	3
														522	373	5.02594	397	22.45		520	242	3.63764	406	22.4										550	512.13	4.79757	395	22.38				22.41		4.48705	4.49226	0.425128	3
														522	373	5.02162	399	22.55		522	244	3.66812	408	22.5										550	512.13	4.7902	397	22.48				22.51		4.49331	4.49273	0.418854	3
														522	373	5.01729	401	22.65		523	245	3.68298	410	22.6										551	513.42	4.79844	399	22.58				22.61		4.49957	4.49379	0.414813	3
														521	372	4.99735	403	22.75		524	246	3.69785	412	22.7										551	513.42	4.79107	401	22.68				22.71		4.49542	4.49542	0.411148	3
														521	372	4.99303	405	22.85		525	247	3.71271	414	22.8										551	513.42	4.7837	403	22.78				22.81		4.49648	4.49821	0.407298	3
														521	372	4.9887	407	22.95		525	247	3.71197	416	22.9										551	513.42	4.77632	405	22.88				22.91		4.49233	4.50042	0.402156	3
														524	375	5.0312	409	23.05		524	246	3.69562	418	23										551	513.42	4.76895	407	22.98				23.01	23	4.49859	4.5016	0.398245	3
														525	376	5.04248	411	23.15		525	247	3.71048	420	23.1										551	513.42	4.76158	409	23.08				23.11		4.50485	4.50296	0.393709	3
														526	377	5.05376	413	23.25		527	249	3.74096	422	23.2										551	513.42	4.75421	411	23.18				23.21		4.51631	4.50509	0.390648	3
																				528	250	3.75582	424	23.3										551	513.42	4.74684	413	23.28				23.29		4.25133	4.50767	0.388889	3
																				528	250	3.75508	426	23.4										551	513.42	4.73946	415	23.38				23.39		4.24727	4.51118	0.387538	3
																				530	252	3.78555	428	23.5										551	513.42	4.73209	417	23.48				23.49		4.25882	4.51267	0.383974	3
																				530	252	3.78481	430	23.6										551	513.42	4.72472	419	23.58				23.59		4.25477	4.51416	0.380513	3
																				530	252	3.78407	432	23.7										551	513.42	4.71735	421	23.68				23.69		4.25071	4.2429	0.453632	2
																				531	253	3.79893	434	23.8										548	509.55	4.66315	423	23.78				23.79		4.23104	4.24231	0.443381	2
																				531	253	3.79819	436	23.9										548	509.55	4.65578	425	23.88				23.89		4.22698	4.24071	0.436292	2
																				532	254	3.81306	438	24										548	509.55	4.6484	427	23.98				23.99	24	4.23073	4.23704	0.429934	2
																				533	255	3.82792	440	24.1										548	509.55	4.64103	429	24.08				24.09		4.23448			2
																				534	256	3.84279	442	24.2										549	510.84	4.64927	431	24.18				24.19		4.24603			2
																																		550	512.13	4.66119	432	24.23				24.23					2
																																		549	510.84	4.6419	433	24.28				24.28					2
																																		550	512.13	4.65382	434	24.33				24.33					2
																																		549	510.84	4.63453	435	24.38				24.38					2
																																		549	510.84	4.63084	436	24.43				24.43					1
																																		549	510.84	4.62715	437	24.48				24.48
																																		550	512.13	4.63908	438	24.53				24.53
																																		555	518.58	4.71344	439	24.58				24.58
																																		553	516	4.67853	440	24.63				24.63
																																		571	539.22	4.95581	441	24.68				24.68
																																		559	523.74	4.76481	442	24.73				24.73
																																		566	532.77	4.8667	444	24.83				24.83
																																		597	572.76	5.3469	445	24.88				24.88
																																		605	583.08	5.4644	447	24.98				24.98

## Sheet: Fig 3-sf1C - AC Pulls
090723 Xl AC pull						090813 Xl AC pull MM						060830 Xl AC pull						060820 Xl AC pull							AC means
20x, probe 3						frame 6 at 18:57						frame 18 at 15:38; stage 10 at 11:00 (?)						10 at 13:30; frame 36 at 17:35
frame 3 at 19:35						20x, probe 3
st 10 at 18:35						st 10 at 18:30																					Best representation of data
probe position	displacement	force	frame	time from 10		probe position	displacement	force	frame	time from 10		probe position	displacement	force	frame -1	time from 10		probe position	displacement	force	frame -1	time from 10		Mean time	hours	Mean Force	Hourly Mean force		std err of hourly mean
(movie x coordinate)	(microns)	(micronewtons)		(hours)		(movie x coordinate)	(microns)	(micronewtons)		(hours)		(movie x coordinate)	(pixels)	(micronewtons)		(hours)		(movie x coordinate)	(pixels)	(micronewtons)		(hours)		(hours)		(micronewtons)	(micronewtons)	count		AC means (w/o missing data)
																								0.5
						206.4	-1.29	-0.03483	7	0.5														0.6		-0.03483	-0.0145125	1
						206.4	-1.29	-0.03483	9	0.6														0.7		-0.03483	-0.0211468	1
						206.4	-1.29	-0.03483	11	0.7														0.8		-0.03483	-0.0282994	1
						206.4	-1.29	-0.03483	13	0.8														0.9		-0.03483	-0.0261394	1
						206.4	-1.29	-0.03483	15	0.9														1	2	-0.03483	-0.023634	1	0.004284
250.26	0	0	3	1		207.69	0	0	17	1														1.075		0	-0.0189	2	0.001485	0
248.97	-1.29	-0.03483	5	1.1		207.69	0	0	18	1.05														1.175		-0.017415	-0.0165206	2	0.00345937	-0.017415
247.68	-2.58	-0.06966	7	1.2		207.69	0	0	20	1.15														1.3		-0.03483	-0.0148138	2	0.00486241	-0.03483
249.61	-0.65	-0.01755	9	1.3																				1.4		-0.01755	-0.0122079	1	0.00723214
249.61	-0.65	-0.01755	11	1.4		207.69	0	0	25	1.4														1.5		-0.008775	-0.007884	2	0.007884	-0.008775
250.9	0.64	0.01728	13	1.5																				1.6		0.01728	-0.00702	1	0.00702
249.61	-0.65	-0.01755	15	1.6		207.69	0	0	29	1.6														1.7		-0.008775	-0.0044145	2	0.0044145	-0.008775
249.61	-0.65	-0.01755	17	1.7																				1.8		-0.01755	0.00081	1	0.00081
249.61	-0.65	-0.01755	19	1.8		207.69	0	0	33	1.8														1.9		-0.008775	0.0025515	2	0.0025515	-0.008775
250.9	0.64	0.01728	21	1.9																				2	2	0.01728	0.004293	1	0.004293
250.9	0.64	0.01728	23	2		207.69	0	0	37	2														2.15		0.00864	0.0051705	2	0.0051705	0.00864
250.9	0.64	0.01728	26	2.15																				2.225		0.01728	0.006912	1	0.006912
251.55	1.29	0.03483	28	2.25		207.69	0	0	41	2.2														2.35		0.017415	0.0086535	2	0.0086535	0.017415
250.9	0.64	0.01728	30	2.35																				2.425		0.01728	0.013878	1	0.006912
250.9	0.64	0.01728	32	2.45		207.69	0	0	45	2.4														2.55		0.00864	0.0132975	2	0.0074925	0.00864
251.55	1.29	0.03483	34	2.55																				2.625		0.03483	0.013878	1	0.006912
250.9	0.64	0.01728	36	2.65		207.69	0	0	49	2.6														2.75		0.00864	0.011556	2	0.007107	0.00864
250.9	0.64	0.01728	38	2.75																				2.825		0.01728	0.008937	1	0.004197
250.9	0.64	0.01728	40	2.85		208.98	1.29	0.03483	53	2.8														2.975	3	0.026055	0.00678086	2	0.0028425	0.026055
250.9	0.64	0.01728	42	2.95		207.69	0	0	57	3														3.1		0.00864	0.00678086	2	0.0009075	0.00864
250.9	0.64	0.01728	45	3.1																				3.275		0.01728	0.00590336	1	0.000347143
249.61	-0.65	-0.01755	49	3.3		207.69	0	0	62	3.25														3.475		-0.008775	0.00475843	2	0.00238579	-0.008775
249.61	-0.65	-0.01755	52	3.45		207.69	0	0	67	3.5														3.575		-0.008775	0.00493704	2	0.00220771	-0.008775
249.61	-0.65	-0.01755	55	3.6		207.69	0	0	68	3.55														3.775		-0.008775	-0.000275769	2	0.0052565	-0.008775
250.9	0.64	0.01728	58	3.75		207.69	0	0	73	3.8														3.9	4	0.00864	-0.00512965	2	0.0097137	0.00864
250.9	0.64	0.01728	61	3.9																				4.075		0.01728	-0.00843254	1	0.0156343
250.9	0.64	0.01728	64	4.05		208.33	0.64	0.01728	79	4.1								221	0	0	35	4.1		4.15		0.01152	-0.00740094	3	0.0215559	0.01152
250.9	0.64	0.01728	67	4.2														221	0	0.00107169	37	4.2		4.275		0.00917585	-0.000171365	2	0.0243445
250.9	0.64	0.01728	70	4.35														220	-1	-0.0326866	39	4.3		4.3		-0.00770331	-0.000195707	2	0.026258
																		219	-2	-0.0664449	41	4.4		4.48333		-0.0664449	0.00102669	1	0.0275631
250.9	0.64	0.01728	73	4.5		208.98	1.29	0.03483	88	4.55								218	-3	-0.100203	43	4.5		4.575		-0.0160311	-0.000290596	3	0.0321611	-0.0160311
250.9	0.64	0.01728	76	4.65								249	0	0	17	4.6		218	-3	-0.0991315	45	4.6		4.6		-0.0272838	-0.00291392	3	0.0385921	-0.0272838
												251	2	0.06966	19	4.7		217	-4	-0.13289	47	4.7		4.73333		-0.0316149	-0.00625339	2	0.0436678
250.9	0.64	0.01728	79	4.8								250	1	0.03483	21	4.8		217	-4	-0.131818	49	4.8		4.8875		-0.0265694	-0.0107953	3	0.0480116	-0.0265694
250.9	0.64	0.01728	82	4.95		208.98	1.29	0.03483	97	5		250	1	0.03483	23	4.9		217	-4	-0.130746	51	4.9		4.9		-0.0109516	-0.0140519	4	0.0527294	-0.0109516
												250	1	0.03483	25	5		217	-4	-0.129675	53	5		5.03333	5	-0.0474224	-0.016267	2	0.0583018
250.9	0.64	0.01728	85	5.1								250	1	0.03483	27	5.1		216	-5	-0.163433	55	5.1		5.15		-0.0371077	-0.0194191	3	0.0630874	-0.0371077
253.48	3.22	0.08694	88	5.25								250	1	0.03483	29	5.2		214	-7	-0.232021	57	5.2		5.2		-0.0367505	-0.0249362	3	0.0696488	-0.0367505
												250	1	0.03483	31	5.3		214	-7	-0.23095	59	5.3		5.33333		-0.0980598	-0.0286489	2	0.0765455
252.19	1.93	0.05211	91	5.4								250	1	0.03483	33	5.4		214	-7	-0.229878	61	5.4		5.4625		-0.047646	-0.0313863	3	0.0837942	-0.047646
252.84	2.58	0.06966	94	5.55		208.98	1.29	0.03483	107	5.5		250	1	0.03483	35	5.5		213	-8	-0.263636	63	5.5		5.5		-0.0310791	-0.0364473	4	0.0910046	-0.0310791
												250	1	0.03483	37	5.6		212	-9	-0.297395	65	5.6		5.63333		-0.131282	-0.0384185	2	0.095688
252.19	1.93	0.05211	97	5.7								250	1	0.03483	39	5.7		211	-10	-0.331153	67	5.7		5.75		-0.0814043	-0.0410315	3	0.100788	-0.0814043
252.19	1.93	0.05211	100	5.85								251	2	0.06966	41	5.8		210	-11	-0.364911	69	5.8		5.8		-0.0810471	-0.0426096	3	0.105995	-0.0810471
												252	3	0.10449	43	5.9		210	-11	-0.36384	71	5.9		5.95		-0.129675	-0.0439787	2	0.111332
252.19	1.93	0.05211	103	6		208.98	1.29	0.03483	117	6		252	3	0.10449	45	6		209	-12	-0.397598	73	6		6.05	6	-0.051542	-0.0427005	4	0.116633	-0.051542
252.19	1.93	0.05211	106	6.15								253	4	0.13932	47	6.1		209	-12	-0.396526	75	6.1		6.1		-0.0683654	-0.0389496	3	0.120666	-0.0683654
												253	4	0.13932	49	6.2		209	-12	-0.395454	77	6.2		6.23333		-0.128067	-0.0358158	2	0.123638
252.19	1.93	0.05211	109	6.3								253	4	0.13932	51	6.3		209	-12	-0.394383	79	6.3		6.3		-0.0676509	-0.0321677	3	0.12728	-0.0676509
												253	4	0.13932	53	6.4		209	-12	-0.393311	81	6.4		6.4375		-0.126996	-0.0324141	2	0.130611
252.19	1.93	0.05211	112	6.45		208.98	1.29	0.03483	127	6.5		256	7	0.24381	55	6.5		209	-12	-0.392239	83	6.5		6.53333		-0.0153723	-0.0310218	4	0.133471	-0.0153723
252.19	1.93	0.05211	115	6.6								257	8	0.27864	57	6.6		209	-12	-0.391168	85	6.6		6.65		-0.0201392	-0.0305003	3	0.136468	-0.0201392
251.55	1.29	0.03483	118	6.75								256	7	0.24381	59	6.7		209	-12	-0.390096	87	6.7		6.7		-0.037152	-0.0293616	3	0.139415	-0.037152
												256	7	0.24381	61	6.8		209	-12	-0.389024	89	6.8		6.83333		-0.0726072	-0.0286344	2	0.142417
251.55	1.29	0.03483	121	6.9								255	6	0.20898	63	6.9		207	-14	-0.457613	91	6.9		6.9625		-0.0712675	-0.0277014	3	0.144525	-0.0712675
251.55	1.29	0.03483	124	7.05		208.98	1.29	0.03483	137	7		256	7	0.24381	65	7		207	-14	-0.456541	93	7		7.06667	7	-0.0357677	-0.0306629	4	0.148276	-0.0357677
251.55	1.29	0.03483	127	7.2								256	7	0.24381	67	7.1		207	-14	-0.455469	95	7.1		7.1		-0.0589431	-0.0353658	3	0.152678	-0.0589431
												256	7	0.24381	69	7.2		207	-14	-0.454398	97	7.2		7.2		-0.105294	-0.0385809	2	0.157625
												256	7	0.24381	71	7.3		207	-14	-0.453326	99	7.3		7.31667		-0.104758	-0.0409252	2	0.161475
251.55	1.29	0.03483	130	7.35								256	7	0.24381	73	7.4		207	-14	-0.452254	101	7.4		7.45		-0.0578714	-0.0406573	3	0.164895	-0.0578714
251.55	1.29	0.03483	133	7.5		208.98	1.29	0.03483	147	7.5		256	7	0.24381	75	7.5		206	-15	-0.486012	103	7.5		7.55		-0.0431356	-0.0405402	4	0.169136	-0.0431356
251.55	1.29	0.03483	136	7.65								257	8	0.27864	77	7.6		204	-17	-0.554601	105	7.6		7.6		-0.0803769	-0.0412937	3	0.173329	-0.0803769
												257	8	0.27864	79	7.7		204	-17	-0.553529	107	7.7		7.73333		-0.137445	-0.0423559	2	0.177696
251.55	1.29	0.03483	139	7.8								258	9	0.31347	81	7.8		204	-17	-0.552457	109	7.8		7.8		-0.0680525	-0.0390541	3	0.181672	-0.0680525
												258	9	0.31347	83	7.9		204	-17	-0.551386	111	7.9		7.9375		-0.118958	-0.0380882	2	0.185387
252.19	1.93	0.05211	142	7.95		208.98	1.29	0.03483	157	8		258	9	0.31347	85	8		204	-17	-0.550314	113	8		8.03333	8	-0.037476	-0.0332178	4	0.186963	-0.037476
252.19	1.93	0.05211	145	8.1								258	9	0.31347	87	8.1		203	-18	-0.584072	115	8.1		8.11667		-0.0728308	-0.0274766	3	0.188689	-0.0728308
252.19	1.93	0.05211	146	8.15								258	9	0.31347	89	8.2		203	-18	-0.583001	117	8.2		8.23333		-0.0724735	-0.0229619	3	0.189975	-0.0724735
255.42	5.16	0.13932	149	8.3								259	10	0.3483	91	8.3		204	-17	-0.547099	119	8.3		8.3		-0.0198263	-0.0188552	3	0.191192	-0.0198263
												259	10	0.3483	93	8.4		204	-17	-0.546027	121	8.4		8.4375		-0.0988636	-0.0151378	2	0.193406
255.42	5.16	0.13932	152	8.45		208.98	1.29	0.03483	167	8.5		259	10	0.3483	95	8.5		204	-17	-0.544956	123	8.5		8.53333		-0.00562638	-0.00713774	4	0.194133	-0.00562638
255.42	5.16	0.13932	155	8.6								259	10	0.3483	97	8.6		204	-17	-0.543884	125	8.6		8.65		-0.0187546	-0.00137796	3	0.195779	-0.0187546
255.42	5.16	0.13932	158	8.75								260	11	0.38313	99	8.7		204	-17	-0.542812	127	8.7		8.7		-0.00678738	0.00772185	3	0.196934	-0.00678738
												260	11	0.38313	101	8.8		204	-17	-0.54174	129	8.8		8.83333		-0.0793052	0.0119655	2	0.196273
256.06	5.8	0.1566	161	8.9								260	11	0.38313	103	8.9		204	-17	-0.540669	131	8.9		8.9625		-0.000312923	0.0145012	3	0.196021	-0.000312923
259.29	9.03	0.24381	164	9.05		208.98	1.29	0.03483	177	9		260	11	0.38313	105	9		204	-17	-0.539597	133	9		9	9	0.0305432	0.0183568	4	0.195086	0.0305432
												260	11	0.38313	107	9.1		204	-17	-0.538525	135	9.1		9.13333		-0.0776977	0.0207208	2	0.194007
258.64	8.38	0.22626	167	9.2								260	11	0.38313	109	9.2		204	-17	-0.537454	137	9.2		9.25		0.0239788	0.023223	3	0.191425	0.0239788
258.64	8.38	0.22626	170	9.35								260	11	0.38313	111	9.3		204	-17	-0.536382	139	9.3		9.33333		0.024336	0.0217494	3	0.189748	0.024336
258.64	8.38	0.22626	171	9.4								259	10	0.3483	113	9.4		205	-16	-0.50048	141	9.4		9.4625		0.0246932	0.0227637	3	0.186992	0.0246932
258.64	8.38	0.22626	174	9.55		208.98	1.29	0.03483	187	9.5		259	10	0.3483	115	9.5		205	-16	-0.499409	143	9.5		9.5		0.0274953	0.0206633	4	0.182714	0.0274953
												258	9	0.31347	117	9.6		205	-16	-0.498337	145	9.6		9.63333		-0.0924335	0.018319	2	0.177213
258.64	8.38	0.22626	177	9.7								258	9	0.31347	119	9.7		205	-16	-0.497265	147	9.7		9.7		0.0141549	0.0159747	3	0.171367	0.0141549
												257	8	0.27864	121	9.8		205	-16	-0.496194	149	9.8		9.81667		-0.108777	0.0127596	2	0.166905
258.64	8.38	0.22626	180	9.85								257	8	0.27864	123	9.9		205	-16	-0.495122	151	9.9		9.95		0.00325938	0.0095445	3	0.163004	0.00325938
258.64	8.38	0.22626	183	10		208.98	1.29	0.03483	197	10		257	8	0.27864	125	10		205	-16	-0.49405	153	10		10.05	10	0.01142	0.00458792	4	0.159938	0.01142
258.64	8.38	0.22626	186	10.15								255	6	0.20898	127	10.1		206	-15	-0.458148	155	10.1		10.1		-0.00763615	0.00112888	3	0.156436	-0.00763615
												254	5	0.17415	129	10.2		207	-14	-0.422247	157	10.2		10.2333		-0.124048	-0.00372323	2	0.153355
258.64	8.38	0.22626	189	10.3								253	4	0.13932	131	10.3		207	-14	-0.421175	159	10.3		10.3		-0.0185317	-0.00815749	3	0.150636	-0.0185317
												253	4	0.13932	133	10.4		207	-14	-0.420103	161	10.4		10.4375		-0.140392	-0.0127409	2	0.148283
258.64	8.38	0.22626	192	10.45		208.98	1.29	0.03483	207	10.5		252	3	0.10449	135	10.5		206	-15	-0.453862	163	10.5		10.5333		-0.0220704	-0.0173243	4	0.147139	-0.0220704
259.29	9.03	0.24381	195	10.6								252	3	0.10449	137	10.6		206	-15	-0.45279	165	10.6		10.6		-0.03483	-0.0216573	3	0.147185	-0.03483
												251	2	0.06966	139	10.7		206	-15	-0.451718	167	10.7		10.7167		-0.191029	-0.0259935	2	0.14776
259.29	9.03	0.24381	198	10.75								250	1	0.03483	141	10.8		206	-15	-0.450647	169	10.8		10.8333		-0.0573355	-0.0297062	3	0.147684	-0.0573355
259.93	9.67	0.26109	201	10.9								249	0	0	143	10.9		206	-15	-0.449575	171	10.9		10.9625		-0.0628283	-0.0346627	3	0.14783	-0.0628283
259.93	9.67	0.26109	204	11.05		208.98	1.29	0.03483	217	11		249	0	0	145	11		206	-15	-0.448503	173	11		11	11	-0.0381458	-0.0366339	4	0.147184	-0.0381458
												249	0	0	147	11.1		206	-15	-0.447432	175	11.1		11.1333		-0.223716	-0.0407197	2	0.145878
259.93	9.67	0.26109	207	11.2								249	0	0	149	11.2		206	-15	-0.44636	177	11.2		11.25		-0.0617566	-0.0439348	3	0.142719	-0.0617566
259.93	9.67	0.26109	210	11.35								248	-1	-0.03483	151	11.3		206	-15	-0.445288	179	11.3		11.3		-0.0730094	-0.0460351	3	0.139932	-0.0730094
												248	-1	-0.03483	153	11.4		206	-15	-0.444216	181	11.4		11.45		-0.239523	-0.0460774	2	0.135647
259.93	9.67	0.26109	213	11.5		208.98	1.29	0.03483	227	11.5		248	-1	-0.03483	155	11.5		206	-15	-0.443145	183	11.5		11.55		-0.0455137	-0.04639	4	0.132048	-0.0455137
259.29	9.03	0.24381	216	11.65								247	-2	-0.06966	157	11.6		206	-15	-0.442073	185	11.6		11.6		-0.0893077	-0.0468485	3	0.128239	-0.0893077
												246	-3	-0.10449	159	11.7		207	-14	-0.406171	187	11.7		11.7333		-0.255331	-0.0478245	2	0.124741
258.64	8.38	0.22626	219	11.8								245	-4	-0.13932	161	11.8		209	-12	-0.33544	189	11.8		11.8		-0.0828332	-0.0496712	3	0.121594	-0.0828332
												246	-3	-0.10449	163	11.9		209	-12	-0.334368	191	11.9		11.9375		-0.219429	-0.0496372	2	0.116583
258.64	8.38	0.22626	222	11.95		208.98	1.29	0.03483	237	12		246	-3	-0.10449	165	12		210	-11	-0.298466	193	12		12.0333	12	-0.0354666	-0.0478454	4	0.108561	-0.0354666
258.64	8.38	0.22626	225	12.1								245	-4	-0.13932	167	12.1		210	-11	-0.297395	195	12.1		12.15		-0.0701515	-0.050642	3	0.105839	-0.0701515
258.64	8.38	0.22626	228	12.25								245	-4	-0.13932	169	12.2		210	-11	-0.296323	197	12.2		12.2333		-0.0697943	-0.047339	3	0.102434	-0.0697943
258.64	8.38	0.22626	229	12.3								243	-6	-0.20898	171	12.3		210	-11	-0.295251	199	12.3		12.3167		-0.0926571	-0.0440109	3	0.100427	-0.0926571
258.64	8.38	0.22626	230	12.35								243	-6	-0.20898	173	12.4		211	-10	-0.25935	201	12.4		12.3833		-0.0806898	-0.0407079	3	0.098035	-0.0806898
258.64	8.38	0.22626	230	12.35								244	-5	-0.17415	175	12.5		213	-8	-0.188618	203	12.5		12.525		-0.0455026	-0.0400215	3	0.0948208	-0.0455026
254.13	3.87	0.10449	234	12.55		208.33	0.64	0.01728	248	12.55		244	-5	-0.17415	177	12.6		213	-8	-0.187546	205	12.6		12.6333		-0.0599815	-0.0377181	4	0.0927118	-0.0599815
258.64	8.38	0.22626	237	12.7								243	-6	-0.20898	179	12.7		213	-8	-0.186474	207	12.7		12.7		-0.0563982	-0.0345709	3	0.0895694	-0.0563982
												243	-6	-0.20898	181	12.8		215	-6	-0.115743	209	12.8		12.8167		-0.162361	-0.0315777	2	0.0876099
258.64	8.38	0.22626	240	12.85								243	-6	-0.20898	183	12.9		215	-6	-0.114671	211	12.9		12.9625		-0.0324637	-0.0288356	3	0.0853207	-0.0324637
258.64	8.38	0.22626	243	13		208.33	0.64	0.01728	258	13.05		243	-6	-0.20898	185	13		216	-5	-0.0787694	213	13		13.05	13	-0.0110523	-0.030802	4	0.0878702	-0.0110523
256.71	6.45	0.17415	246	13.15								243	-6	-0.20898	187	13.1		216	-5	-0.0776977	215	13.1		13.1		-0.0375092	-0.0271754	3	0.0863177	-0.0375092
												243	-6	-0.20898	189	13.2		216	-5	-0.076626	217	13.2		13.2333		-0.142803	-0.0270271	2	0.0865056
256.71	6.45	0.17415	249	13.3								242	-7	-0.24381	191	13.3		216	-5	-0.0755543	219	13.3		13.3		-0.0484048	-0.0270689	3	0.0858305	-0.0484048
												242	-7	-0.24381	193	13.4		216	-5	-0.0744826	221	13.4		13.45		-0.159146	-0.0293002	2	0.0853422
255.42	5.16	0.13932	252	13.45		208.33	0.64	0.01728	268	13.55		242	-7	-0.24381	195	13.5		216	-5	-0.0734109	223	13.5		13.5333		-0.0401552	-0.0324022	4	0.0863171	-0.0401552
256.71	6.45	0.17415	255	13.6								242	-7	-0.24381	197	13.6		216	-5	-0.0723392	225	13.6		13.65		-0.0473331	-0.0347465	3	0.0883643	-0.0473331
256.71	6.45	0.17415	258	13.75								242	-7	-0.24381	199	13.7		216	-5	-0.0712675	227	13.7		13.75		-0.0469758	-0.0397031	3	0.0898009	-0.0469758
256.71	6.45	0.17415	260	13.85								242	-7	-0.24381	201	13.8		216	-5	-0.0701958	229	13.8		13.8167		-0.0466186	-0.0437889	3	0.0913161	-0.0466186
256.71	6.45	0.17415	260	13.85								242	-7	-0.24381	203	13.9		215	-6	-0.103954	231	13.9		13.9625		-0.0578714	-0.0478748	3	0.094045	-0.0578714
256.71	6.45	0.17415	263	14		208.33	0.64	0.01728	278	14.05		242	-7	-0.24381	205	14		215	-6	-0.102882	233	14		14.05	14	-0.0388156	-0.0517429	4	0.0963344	-0.0388156
256.71	6.45	0.17415	266	14.15								242	-7	-0.24381	207	14.1		214	-7	-0.136641	235	14.1		14.1		-0.0687669	-0.0575702	3	0.0977553	-0.0687669
												241	-8	-0.27864	209	14.2		212	-9	-0.205229	237	14.2		14.2333		-0.241935	-0.0676269	2	0.101017
256.71	6.45	0.17415	269	14.3								241	-8	-0.27864	211	14.3		212	-9	-0.204157	239	14.3		14.3		-0.102882	-0.0756104	3	0.103914	-0.102882
												241	-8	-0.27864	213	14.4		212	-9	-0.203086	241	14.4		14.45		-0.240863	-0.082889	2	0.104145
256.71	6.45	0.17415	272	14.45		208.33	0.64	0.01728	288	14.55		241	-8	-0.27864	215	14.5		211	-10	-0.236844	243	14.5		14.5		-0.0810135	-0.0921993	4	0.105882	-0.0810135
												241	-8	-0.27864	217	14.6		210	-11	-0.270602	245	14.6		14.6333		-0.274621	-0.0997681	2	0.109396
254.13	3.87	0.10449	277	14.7								240	-9	-0.31347	219	14.7		209	-12	-0.304361	247	14.7		14.7		-0.171114	-0.102112	3	0.110393	-0.171114
												240	-9	-0.31347	221	14.8		209	-12	-0.303289	249	14.8		14.8		-0.308379	-0.10794	2	0.114627
												240	-9	-0.31347	223	14.9		209	-12	-0.302217	251	14.9		14.95		-0.307844	-0.111155	2	0.116286
254.13	3.87	0.10449	282	14.95		208.33	0.64	0.01728	298	15.05		241	-8	-0.27864	225	15		209	-12	-0.301146	253	15		15	15	-0.114504	-0.117853	4	0.120024	-0.114504
												241	-8	-0.27864	227	15.1		208	-13	-0.334904	255	15.1		15.1333		-0.306772	-0.120197	2	0.12305
256.71	6.45	0.17415	287	15.2								241	-8	-0.27864	229	15.2		207	-14	-0.368662	257	15.2		15.2		-0.157717	-0.119059	3	0.124182	-0.157717
												241	-8	-0.27864	231	15.3		207	-14	-0.36759	259	15.3		15.3333		-0.323115	-0.120532	2	0.126601
256.71	6.45	0.17415	291	15.4								241	-8	-0.27864	233	15.4		206	-15	-0.401349	261	15.4		15.45		-0.168613	-0.122006	3	0.132	-0.168613
						208.33	0.64	0.01728	308	15.55		240	-9	-0.31347	235	15.5		206	-15	-0.400277	263	15.5		15.55		-0.232156	-0.122609	3	0.133589	-0.232156
256.71	6.45	0.17415	296	15.65								240	-9	-0.31347	237	15.6		206	-15	-0.399205	265	15.6		15.6		-0.179508	-0.126701	3	0.134469	-0.179508
												241	-8	-0.27864	239	15.7		206	-15	-0.398134	267	15.7		15.7		-0.338387	-0.128394	2	0.135238
												241	-8	-0.27864	241	15.8		206	-15	-0.397062	269	15.8		15.8333		-0.337851	-0.129868	2	0.134511
256.71	6.45	0.17415	301	15.9								241	-8	-0.27864	243	15.9		205	-16	-0.43082	271	15.9		15.95		-0.178437	-0.129965	3	0.132396	-0.178437
						208.33	0.64	0.01728	318	16.05		241	-8	-0.27864	245	16		204	-17	-0.464579	273	16		16.0333	16	-0.24198	-0.131718	3	0.129858	-0.24198
256.06	5.8	0.1566	305	16.1								241	-8	-0.27864	247	16.1		204	-17	-0.463507	275	16.1		16.1		-0.195182	-0.129569	3	0.128278	-0.195182
												241	-8	-0.27864	249	16.2		205	-16	-0.427605	277	16.2		16.2		-0.353123	-0.12756	2	0.12592
												240	-9	-0.31347	251	16.3		206	-15	-0.391704	279	16.3		16.3		-0.352587	-0.125045	2	0.122991
												240	-9	-0.31347	253	16.4		207	-14	-0.355802	281	16.4		16.475		-0.334636	-0.123262	2	0.119119
256.06	5.8	0.1566	314	16.55		207.69	0	0	328	16.55		240	-9	-0.31347	255	16.5		207	-14	-0.35473	283	16.5		16.5		-0.1279	-0.123865	4	0.11776	-0.1279
												240	-9	-0.31347	257	16.6		209	-12	-0.283998	285	16.6		16.6		-0.298734	-0.115609	2	0.111426
												240	-9	-0.31347	259	16.7		209	-12	-0.282927	287	16.7		16.7333		-0.298198	-0.116421	2	0.104951
256.06	5.8	0.1566	319	16.8								240	-9	-0.31347	261	16.8		210	-11	-0.247025	289	16.8		16.8		-0.134632	-0.120209	3	0.0993851	-0.134632
												239	-10	-0.3483	263	16.9		210	-11	-0.245953	291	16.9		16.975		-0.297127	-0.124437	2	0.0973239
256.06	5.8	0.1566	324	17.05		207.04	-0.65	-0.01755	338	17.05		239	-10	-0.3483	265	17		210	-11	-0.244882	293	17		17.0333	17	-0.113533	-0.126566	4	0.0970621	-0.113533
						208.98	1.29	0.03483	339	17.1		239	-10	-0.3483	267	17.1		211	-10	-0.20898	295	17.1		17.15		-0.17415	-0.129136	3	0.0984838	-0.17415
252.84	2.58	0.06966	328	17.25								239	-10	-0.3483	269	17.2		212	-9	-0.173078	297	17.2		17.25		-0.150573	-0.129037	3	0.0970936	-0.150573
248.97	-1.29	-0.03483	329	17.3		208.98	1.29	0.03483	343	17.3		238	-11	-0.38313	271	17.3		211	-10	-0.206837	299	17.3		17.3333		-0.147492	-0.134098	4	0.0987088	-0.147492
247.68	-2.58	-0.06966	331	17.4								238	-11	-0.38313	273	17.4		212	-9	-0.170935	301	17.4		17.4333		-0.207908	-0.136083	3	0.100988	-0.207908
252.19	1.93	0.05211	333	17.5								238	-11	-0.38313	275	17.5		210	-11	-0.239523	303	17.5		17.5333		-0.190181	-0.136574	3	0.102388	-0.190181
250.26	0	0	335	17.6								238	-11	-0.38313	277	17.6		210	-11	-0.238452	305	17.6		17.6333		-0.207194	-0.139163	3	0.104023	-0.207194
252.84	2.58	0.06966	337	17.7								238	-11	-0.38313	279	17.7		210	-11	-0.23738	307	17.7		17.7333		-0.183617	-0.143687	3		-0.183617
252.84	2.58	0.06966	339	17.8								238	-11	-0.38313	281	17.8		209	-12	-0.271138	309	17.8		17.8333		-0.194869	-0.204582	3	0.0632298	-0.194869
252.19	1.93	0.05211	341	17.9								237	-12	-0.41796	283	17.9		209	-12	-0.270066	311	17.9		17.9333		-0.211972	-0.206227	3	0.0550582	-0.211972
251.55	1.29	0.03483	343	18								238	-11	-0.38313	285	18		209	-12	-0.268995	313	18		18.0333	18	-0.205765	-0.209672	3	0.0503695	-0.205765
252.19	1.93	0.05211	345	18.1								238	-11	-0.38313	287	18.1		208	-13	-0.302753	315	18.1		18.1333		-0.211258	-0.21305	3	0.0421979	-0.211258
252.19	1.93	0.05211	347	18.2								238	-11	-0.38313	289	18.2		208	-13	-0.301681	317	18.2		18.2333		-0.2109	-0.219608	3	0.0340262	-0.2109
250.9	0.64	0.01728	349	18.3								238	-11	-0.38313	291	18.3		208	-13	-0.30061	319	18.3		18.3		-0.222153	-0.22661	3	0.0258546	-0.222153
												238	-11	-0.38313	293	18.4		207	-14	-0.334368	321	18.4		18.4		-0.358749	-0.231765	2	0.0159414	-0.358749
												238	-11	-0.38313	295	18.5		207	-14	-0.333296	323	18.5		18.5		-0.358213	-0.23674	2	0.00776977	-0.358213
												238	-11	-0.38313	297	18.6		205	-16	-0.401885	325	18.6		18.6		-0.392507	-0.244123	2	0.00308112	-0.392507
												238	-11	-0.38313	299	18.7		205	-16	-0.400813	327	18.7		18.7		-0.391971	-0.255376	2	0.00160754	-0.391971
												238	-11	-0.38313	301	18.8		204	-17	-0.434571	329	18.8		18.8		-0.408851	-0.399875	2	0.00629619	-0.408851
												238	-11	-0.38313	303	18.9		204	-17	-0.4335	331	18.9		18.9		-0.408315	-0.406305	2	0.00924335	-0.408315
												238	-11	-0.38313	305	19		204	-17	-0.432428	333	19		19	19	-0.407779	-0.412735	2	0.0121905	-0.407779
												237	-12	-0.41796	307	19.1		204	-17	-0.431356	335	19.1		19.1		-0.424658	-0.415683	2	0.0116547	-0.424658
												237	-12	-0.41796	309	19.2		204	-17	-0.430284	337	19.2		19.2		-0.424122	-0.41863	2	0.0111188	-0.424122
												237	-12	-0.41796	311	19.3		204	-17	-0.429213	339	19.3		19.3		-0.423586	-0.419835	2	0.00884146	-0.423586
												237	-12	-0.41796	313	19.4		204	-17	-0.428141	341	19.4		19.4		-0.423051	-0.421041	2	0.0100471	-0.423051
												237	-12	-0.41796	315	19.5		204	-17	-0.427069	343	19.5		19.5		-0.422515	-0.422247	2	0.0112528	-0.422515
												237	-12	-0.41796	317	19.6		204	-17	-0.425998	345	19.6		19.6		-0.421979	-0.421711	2	0.0141999	-0.421979
												237	-12	-0.41796	319	19.7		204	-17	-0.424926	347	19.7		19.7		-0.421443	-0.421175	2	0.0171471	-0.421443
												237	-12	-0.41796	321	19.8		204	-17	-0.423854	349	19.8		19.8		-0.420907	-0.418898	2	0.0183527	-0.420907
												238	-11	-0.38313	323	19.9		203	-18	-0.457613	351	19.9		19.9		-0.420371	-0.41662	2	0.0195584	-0.420371
												238	-11	-0.38313	325	20		203	-18	-0.456541	353	20		20	20	-0.419835	-0.414343	2	0.020764	-0.419835
												238	-11	-0.38313	327	20.1		203	-18	-0.455469	355	20.1		20.1		-0.4193	-0.412066	2	0.0219697	-0.4193
												238	-11	-0.38313	329	20.2		203	-18	-0.454398	357	20.2		20.2		-0.418764	-0.409788	2	0.0231753	-0.418764
												238	-11	-0.38313	331	20.3		204	-17	-0.418496	359	20.3		20.3		-0.400813	-0.409253	2	0.0261225	-0.400813
												238	-11	-0.38313	333	20.4		204	-17	-0.417424	361	20.4		20.4		-0.400277	-0.408717	2	0.0255867	-0.400277
												238	-11	-0.38313	335	20.5		204	-17	-0.416352	363	20.5		20.5		-0.399741	-0.409922	2	0.0233093	-0.399741
												238	-11	-0.38313	337	20.6		204	-17	-0.415281	365	20.6		20.6		-0.399205	-0.411128	2	0.021032	-0.399205
												238	-11	-0.38313	339	20.7		204	-17	-0.414209	367	20.7		20.7		-0.39867	-0.412334	2	0.0187546	-0.39867
												238	-11	-0.38313	341	20.8		203	-18	-0.447967	369	20.8		20.8		-0.415549	-0.413539	2	0.0164773	-0.415549
												238	-11	-0.38313	343	20.9		203	-18	-0.446896	371	20.9		20.9		-0.415013	-0.414745	2	0.0141999	-0.415013
												237	-12	-0.41796	345	21		203	-18	-0.445824	373	21		21	21	-0.431892	-0.415951	2	0.0119226	-0.431892
												237	-12	-0.41796	347	21.1		203	-18	-0.444752	375	21.1		21.1		-0.431356	-0.417156	2	0.00964523	-0.431356
												237	-12	-0.41796	349	21.2		203	-18	-0.443681	377	21.2		21.2		-0.43082	-0.418362	2	0.00736788	-0.43082
												237	-12	-0.41796	351	21.3		204	-17	-0.407779	379	21.3		21.3		-0.412869	-0.417826	2	0.00334904	-0.412869
												237	-12	-0.41796	353	21.4		204	-17	-0.406707	381	21.4		21.4		-0.412334	-0.41729	2	0.000669808	-0.412334
												237	-12	-0.41796	355	21.5		204	-17	-0.405636	383	21.5		21.5		-0.411798	-0.415013	2	0.00294715	-0.411798
												237	-12	-0.41796	357	21.6		204	-17	-0.404564	385	21.6		21.6		-0.411262	-0.410994	2	0.006966	-0.411262
												237	-12	-0.41796	359	21.7		204	-17	-0.403492	387	21.7		21.7		-0.410726	-0.405234	2	0.0127263	-0.410726
												237	-12	-0.41796	361	21.8		204	-17	-0.40242	389	21.8		21.8		-0.41019	-0.401215	2	0.0167452	-0.41019
												237	-12	-0.41796	363	21.9		204	-17	-0.401349	391	21.9		21.9		-0.409654	-0.397196	2	0.020764	-0.409654
												237	-12	-0.41796	365	22		204	-17	-0.400277	393	22		22	22	-0.409119	-0.393177	2	0.0247829	-0.409119
												237	-12	-0.41796	367	22.1		205	-16	-0.364375	395	22.1		22.1		-0.391168	-0.389158	2	0.0288017	-0.391168
												237	-12	-0.41796	369	22.2		206	-15	-0.328474	397	22.2		22.2		-0.373217	-0.385139	2	0.0328206	-0.373217
												237	-12	-0.41796	371	22.3		206	-15	-0.327402	399	22.3		22.3		-0.372681	-0.379379	2	0.0350979	-0.372681
												237	-12	-0.41796	373	22.4		206	-15	-0.32633	401	22.4		22.4		-0.372145	-0.371877	2	0.0391168	-0.372145
												237	-12	-0.41796	375	22.5		206	-15	-0.325259	403	22.5		22.5		-0.371609	-0.364375	2	0.0431356	-0.371609
												237	-12	-0.41796	377	22.6		206	-15	-0.324187	405	22.6		22.6		-0.371073	-0.356874	2	0.0471545	-0.371073
												237	-12	-0.41796	379	22.7		206	-15	-0.323115	407	22.7		22.7		-0.370538	-0.349372	2	0.0476903	-0.370538
												238	-11	-0.38313	381	22.8		206	-15	-0.322044	409	22.8		22.8		-0.352587	-0.34187	2	0.0482262	-0.352587
												238	-11	-0.38313	383	22.9		207	-14	-0.286142	411	22.9		22.9		-0.334636	-0.332627	2	0.0505035	-0.334636
												238	-11	-0.38313	385	23		207	-14	-0.28507	413	23		23	23	-0.3341	-0.323383	2	0.0527808	-0.3341
												238	-11	-0.38313	387	23.1		208	-13	-0.249168	415	23.1		23.1		-0.316149	-0.31414	2	0.0550582	-0.316149
												239	-10	-0.3483	389	23.2		208	-13	-0.248097	417	23.2		23.2		-0.298198	-0.301413	2	0.0573355	-0.298198
												239	-10	-0.3483	391	23.3		208	-13	-0.247025	419	23.3		23.3		-0.297663	-0.290429	2	0.0613544	-0.297663
												239	-10	-0.3483	393	23.4		209	-12	-0.211123	421	23.4		23.4		-0.279712	-0.281185	2	0.0636317	-0.279712
												239	-10	-0.3483	395	23.5		209	-12	-0.210052	423	23.5		23.5		-0.279176	-0.2702	2	0.0676506	-0.279176
												239	-10	-0.3483	397	23.6		209	-12	-0.20898	425	23.6		23.6		-0.27864	-0.260957	2	0.0699279	-0.27864
												240	-9	-0.31347	399	23.7		210	-11	-0.173078	427	23.7		23.7		-0.243274	-0.253455	2	0.0739468	-0.243274
												240	-9	-0.31347	401	23.8		210	-11	-0.172007	429	23.8		23.8		-0.242738	-0.245953	2	0.0779656	-0.242738
												240	-9	-0.31347	403	23.9		210	-11	-0.170935	431	23.9		23.9		-0.242202	-0.238452	2	0.0819845	-0.242202
												240	-9	-0.31347	405	24		211	-10	-0.135033	433	24		24	24	-0.224252	-0.229208	2	0.0842618	-0.224252
												240	-9	-0.31347	407	24.1		211	-10	-0.133962	435	24.1		24.1		-0.223716	-0.225189	2	0.0917637	-0.223716
												240	-9	-0.31347	409	24.2		211	-10	-0.13289	437	24.2		24.2		-0.22318	-0.222912	2	0.097524	-0.22318
												240	-9	-0.31347	411	24.3		211	-10	-0.131818	439	24.3		24.3		-0.222644	-0.218893	2	0.105026	-0.222644
												240	-9	-0.31347	413	24.4		212	-9	-0.0959165	441	24.4		24.4		-0.204693	-0.214874	2	0.112528	-0.204693
												241	-8	-0.27864	415	24.5		212	-9	-0.0948448	443	24.5		24.5		-0.186742	-0.210855	2	0.116547	-0.186742
												238	-11	-0.38313	417	24.6		212	-9	-0.0937731	445	24.6		24.6		-0.238452	-0.205095	2	0.122307	-0.238452
												239	-10	-0.3483	419	24.7		212	-9	-0.0927014	447	24.7		24.7		-0.220501	-0.201076	2	0.129809	-0.220501
												239	-10	-0.3483	421	24.8		213	-8	-0.0567997	449	24.8		24.8		-0.20255	-0.193574	2	0.133828	-0.20255
												239	-10	-0.3483	423	24.9		213	-8	-0.055728	451	24.9		24.9		-0.202014	-0.184331	2	0.136105	-0.202014
												240	-9	-0.31347	425	25		213	-8	-0.0546563	453	25		25	25	-0.184063	-0.175088	2	0.138382	-0.184063
												240	-9	-0.31347	427	25.1		214	-7	-0.0187546	455	25.1		25.1		-0.166112	-0.158878	2	0.133694	-0.166112
												239	-10	-0.3483	429	25.2		214	-7	-0.0176829	457	25.2		25.2		-0.182991	-0.140928	2	0.130746	-0.182991
												241	-8	-0.27864	431	25.3		214	-7	-0.0166112	459	25.3		25.3		-0.147626	-0.124718	2	0.126058	-0.147626
												242	-7	-0.24381	433	25.4		215	-6	0.0192905	461	25.4		25.4		-0.11226	-0.105026	2	0.121369	-0.11226
												243	-6	-0.20898	435	25.5		215	-6	0.0203622	463	25.5		25.5		-0.0943089	-0.0853335	2	0.120163	-0.0943089
												244	-5	-0.17415	437	25.6		215	-6	0.0214338	465	25.6		25.6		-0.0763581	-0.0656412	2	0.115475	-0.0763581
												245	-4	-0.13932	439	25.7		216	-5	0.0573355	467	25.7		25.7		-0.0409922	-0.0424658	2	0.110786	-0.0409922
												245	-4	-0.13932	441	25.8		216	-5	0.0584072	469	25.8		25.8		-0.0404564	-0.021032	2	0.107839	-0.0404564
												246	-3	-0.10449	443	25.9		217	-4	0.0943089	471	25.9		25.9		-0.00509054	-0.00308112	2	0.104892	-0.00509054
												246	-3	-0.10449	445	26		218	-3	0.130211	473	26		26	26	0.0128603	0.0131282	2	0.103686	0.0128603
												247	-2	-0.06966	447	26.1		218	-3	0.131282	475	26.1		26.1		0.0308112	0.0275961	2	0.104222	0.0308112
												247	-2	-0.06966	449	26.2		219	-2	0.167184	477	26.2		26.2		0.048762	0.0385809	2	0.104758	0.048762
												248	-1	-0.03483	451	26.3		219	-2	0.168256	479	26.3		26.3		0.0667128	0.0495658	2	0.105294	0.0667128
												248	-1	-0.03483	453	26.4		219	-2	0.169327	481	26.4		26.4		0.0672487	0.0570676	2	0.10583	0.0672487
												248	-1	-0.03483	455	26.5		219	-2	0.170399	483	26.5		26.5		0.0677845	0.062828	2	0.104624	0.0677845
												248	-1	-0.03483	457	26.6		219	-2	0.171471	485	26.6		26.6		0.0683204	0.0668468	2	0.10516	0.0683204
												248	-1	-0.03483	459	26.7		219	-2	0.172542	487	26.7		26.7		0.0688562	0.0708657	2	0.102213	0.0688562
												248	-1	-0.03483	461	26.8		219	-2	0.173614	489	26.8		26.8		0.0693921	0.073143	2	0.101007	0.0693921
												248	-1	-0.03483	463	26.9		219	-2	0.174686	491	26.9		26.9		0.0699279	0.0771618	2	0.0980598	0.0699279
												248	-1	-0.03483	465	27		219	-2	0.175758	493	27		27	27	0.0704638	0.0829222	2	0.0968542	0.0704638
												248	-1	-0.03483	467	27.1		219	-2	0.176829	495	27.1		27.1		0.0709996	0.0921655	2	0.0956485	0.0709996
												249	0	0	469	27.2		219	-2	0.177901	497	27.2		27.2		0.0889505	0.101409	2	0.0944429	0.0889505
												249	0	0	471	27.3		219	-2	0.178973	499	27.3		27.3		0.0894863	0.110652	2	0.0932372	0.0894863
												250	1	0.03483	473	27.4		219	-2	0.180044	501	27.4		27.4		0.107437	0.121637	2	0.0902901	0.107437
												250	1	0.03483	475	27.5		220	-1	0.215946	503	27.5		27.5		0.125388	0.132622	2	0.0873429	0.125388
												251	2	0.06966	477	27.6		221	0	0.251848	505	27.6		27.6		0.160754	0.143607	2	0.0843958	0.160754
												251	2	0.06966	479	27.7		221	0	0.252919	507	27.7		27.7		0.16129	0.154592	2	0.0814486	0.16129
												251	2	0.06966	481	27.8		221	0	0.253991	509	27.8		27.8		0.161826	0.167318	2	0.07676	0.161826
												252	3	0.10449	483	27.9		221	0	0.255063	511	27.9		27.9		0.179776	0.174433	2	0.0776828	0.179776
												252	3	0.10449	485	28		221	0	0.256134	513	28		28	28	0.180312	0.18058	2	0.0760902	0.180312
												252	3	0.10449	487	28.1		221	0	0.257206	515	28.1		28.1		0.180848	0.183604	2
												253	4	0.13932	489	28.2		221	0	0.258278	517	28.2		28.2		0.198799	0.187457	2
												254	5	0.17415	489	28.2		221	0	0.25935	519	28.3		28.25		0.21675	0.192637	2
																		221	0	0.260421	521	28.4		28.4		0.260421		1
																		221	0	0.261493	523	28.5		28.5		0.261493		1
																		221	0	0.262565	525	28.6		28.6		0.262565		1
																		221	0	0.263636	527	28.7		28.7		0.263636		1
																		221	0	0.264708	529	28.8		28.8		0.264708		1
																		221	0	0.26578	531	28.9		28.9		0.26578		1
																		221	0	0.266851	533	29		29		0.266851		1
																		220	-1	0.233093	535	29.1		29.1		0.233093		1
																		220	-1	0.234165	537	29.2		29.2		0.234165		1
																		220	-1	0.235236	539	29.3		29.3		0.235236		1
																		220	-1	0.236308	541	29.4		29.4		0.236308		1
																		220	-1	0.23738	543	29.5		29.5		0.23738		1
																		220	-1	0.238452	545	29.6		29.6		0.238452		1
																		220	-1	0.239523	547	29.7		29.7		0.239523		1
																		220	-1	0.240595	549	29.8		29.8		0.240595		1
																		220	-1	0.241667	551	29.9		29.9		0.241667		1
																		220	-1	0.242738	553	30		30		0.242738		1
																		213	-8	0	555	30.1		30.1		0		1

## Sheet: Fig 3-sf1D - Early Pulls
090129 Xl early giant pull						081016 Xl early giant pull							101020 Xl early pull prb3b MM
frame 9 at 18:12						st 10 at ~18:00 (maybe 17:30-45)							10 at 16:40
10- at 17:45?; 10 at 18:45 ?; 11 at 21:15 ?						frame 28 at 18:44							frame 6 at 16:58
call 10 at 18:30
																								std err of hourly mean
probe position	displacement	force	frame -1	time from 10		probe position	displacement	force	frame -1	time from 10			probe position	displacement	force	time from 10	frame			mean time	hours	Mean Force	Hourly Mean force		count
(movie x coordinate)	(pixels)	(micronewtons)		(hours)		(movie x coordinate)	(pixels)	(micronewtons)		(hours)			(movie x coordinate)	(micrometers)	(micronewtons)	(hours)				(hours)		(micronewtons)	(micronewtons)
255	0	0	8	-0.3																-0.3		0			1
257	2	0.06966	10	-0.2																-0.2		0.06966			1
258	3	0.10449	12	-0.1																-0.1		0.10449			1
260	5	0.17415	14	0																0	0	0.17415			1
261	6	0.20898	16	0.1																0.1		0.20898		0.0921012	1
262	7	0.24381	18	0.2									172.86	0	0	0.25	5			0.225		0.121905	0.111571	0.0645672	2
263	8	0.27864	20	0.3									176.73	3.87	0.06579	0.3	6			0.3		0.172215	0.139825	0.0662319	2
263	8	0.27864	22	0.4									178.66	5.8	0.0986	0.35	7			0.375		0.18862	0.155037	0.073617	2
263	8	0.27864	24	0.5									178.66	5.8	0.0986	0.5	10			0.5		0.18862	0.168711	0.0823462	2
264	9	0.31347	26	0.6																0.6		0.31347	0.183133	0.124771	1
265	10	0.3483	28	0.7									180.6	7.74	0.13158	0.65	13			0.675		0.23994	0.201865	0.090851	2
265	10	0.3483	30	0.8									179.95	7.09	0.12053	0.8	16			0.8		0.234415	0.216051	0.0945282	2
267	12	0.41796	32	0.9																0.9		0.41796	0.228526	0.140217	1
267	12	0.41796	34	1		143	0	0	27	1	real start		179.95	7.09	0.12053	0.95	19			0.975	1	0.179497	0.218232	0.0843682	3
268	13	0.45279	36	1.1		146	3	0.10449	28	1.05			179.95	7.09	0.12053	1.1	22			1.06667		0.225937	0.229713	0.0891563	3
268	13	0.45279	38	1.2		148	5	0.17415	30	1.15										1.125		0.31347	0.240054	0.111677	2
268	13	0.45279	40	1.3		147	4	0.13932	32	1.25			180.6	7.74	0.13158	1.25	25			1.23333		0.24123	0.249926	0.0935407	3
269	14	0.48762	42	1.4		148	5	0.17415	34	1.35			180.6	7.74	0.13158	1.4	28			1.35		0.26445	0.257233	0.0928056	3
269	14	0.48762	44	1.5		149	6	0.20898	36	1.45										1.425		0.3483	0.274935	0.108762	2
268	13	0.45279	46	1.6		150	7	0.24381	38	1.55			181.89	9.03	0.15351	1.55	31			1.53333		0.28337	0.288695	0.0828756	3
268	13	0.45279	48	1.7		151	8	0.27864	40	1.65										1.625		0.365715	0.29091	0.103078	2
268	13	0.45279	50	1.8		151	8	0.27864	42	1.75			182.53	9.67	0.16439	1.8	36			1.75		0.298607	0.29607	0.0839798	3
268	13	0.45279	52	1.9		151	8	0.27864	44	1.85			186.4	13.54	0.23018	1.9	38			1.85		0.320537	0.298895	0.084654	3
268	13	0.45279	54	2		151	8	0.27864	46	1.95			187.69	14.83	0.25211	2	40			1.95	2	0.327847	0.301475	0.0844039	3
268	13	0.45279	56	2.1		151	8	0.27864	48	2.05			181.24	8.38	0.14246	2.05	41			2.03333		0.291297	0.301967	0.0870869	3
268	13	0.45279	58	2.2		151	8	0.27864	50	2.15			180.6	7.74	0.13158	2.2	44			2.15		0.28767	0.30104	0.0901004	3
269	14	0.48762	60	2.3		151	8	0.27864	52	2.25			179.31	6.45	0.10965	2.35	47			2.26667		0.29197	0.30323	0.091682	3
269	14	0.48762	62	2.4		151	8	0.27864	54	2.35										2.325		0.38313	0.30007	0.120755	2
269	14	0.48762	64	2.5		151	8	0.27864	56	2.45			179.31	6.45	0.10965	2.5	50			2.45		0.29197	0.298881	0.107659	3
269	14	0.48762	66	2.6		151	8	0.27864	58	2.55			179.31	6.45	0.10965	2.65	53			2.56667		0.29197	0.305331	0.111001	3
269	14	0.48762	68	2.7		152	9	0.31347	60	2.65										2.625		0.400545	0.310927	0.141277	2
269	14	0.48762	70	2.8		152	9	0.31347	62	2.75			179.31	6.45	0.10965	2.8	56			2.75		0.30358	0.321199	0.113597	3
270	15	0.52245	72	2.9		153	10	0.3483	64	2.85										2.825		0.435375	0.330229	0.143882	2
270	15	0.52245	74	3		154	11	0.38313	66	2.95			181.24	8.38	0.14246	2.95	59			2.93333	3	0.349347	0.345107	0.11425	3
270	15	0.52245	76	3.1		154	11	0.38313	68	3.05										3.025		0.45279	0.358713	0.13953	2
270	15	0.52245	78	3.2		154	11	0.38313	70	3.15			183.82	10.96	0.18632	3.2	64			3.15		0.363967	0.369033	0.117298	3
271	16	0.55728	80	3.3		156	13	0.45279	72	3.25										3.225		0.505035	0.394188	0.135838	2
271	16	0.55728	82	3.4		156	13	0.45279	74	3.35			184.47	11.61	0.19737	3.45	69			3.36667		0.40248	0.407088	0.116123	3
272	17	0.59211	84	3.5		156	13	0.45279	76	3.45										3.425		0.52245	0.421606	0.142571	2
272	17	0.59211	86	3.6		157	14	0.48762	78	3.55										3.525		0.539865	0.432996	0.144777	2
274	19	0.66177	88	3.7		158	15	0.52245	80	3.65			187.05	14.19	0.24123	3.7	74			3.65		0.47515	0.446976	0.12082	3
275	20	0.6966	90	3.8		158	15	0.52245	82	3.75										3.725		0.609525	0.458366	0.151651	2
275	20	0.6966	92	3.9		156	13	0.45279	84	3.85										3.825		0.574695	0.482385	0.144532	2
275	20	0.6966	94	4		155	12	0.41796	86	3.95			187.69	14.83	0.25211	3.95	79			3.93333	4	0.455557	0.500202	0.117191	3
276	21	0.73143	96	4.1		156	13	0.45279	88	4.05										4.025		0.59211	0.510522	0.152056	2
277	22	0.76626	98	4.2		156	13	0.45279	90	4.15			188.98	16.12	0.27404	4.2	84			4.15		0.497697	0.531248	0.120515	3
277	22	0.76626	100	4.3		158	15	0.52245	92	4.25			194.14	21.28	0.36176	4.25	85			4.23333		0.550157	0.548272	0.121076	3
277	22	0.76626	102	4.4		159	16	0.55728	94	4.35			196.08	23.22	0.39474	4.3	86			4.31667		0.57276	0.567522	0.122048	3
278	23	0.80109	104	4.5		159	16	0.55728	96	4.45										4.425		0.679185	0.592633	0.152753	2
280	25	0.87075	106	4.6		159	16	0.55728	98	4.55			197.37	24.51	0.41667	4.45	89			4.5		0.6149	0.614884	0.128879	3
281	26	0.90558	108	4.7		160	17	0.59211	100	4.65			199.95	27.09	0.46053	4.6	92			4.61667		0.65274	0.643913	0.128315	3
281	26	0.90558	110	4.8		160	17	0.59211	102	4.75			201.88	29.02	0.49334	4.75	95			4.73333		0.663677	0.664269	0.134186	3
283	28	0.97524	112	4.9		161	18	0.62694	104	4.85										4.825		0.80109	0.685667	0.17329	2
284	29	1.01007	114	5		161	18	0.62694	106	4.95			203.17	30.31	0.51527	4.9	98			4.91667	5	0.717427	0.705795	0.150913	3
285	30	1.0449	116	5.1		162	19	0.66177	108	5.05			202.53	29.67	0.50439	5.15	103			5.06667		0.73702	0.72836	0.157152	3
286	31	1.07973	118	5.2		161	18	0.62694	110	5.15										5.125		0.853335	0.748232	0.199887	2
287	32	1.11456	120	5.3		162	19	0.66177	112	5.25										5.225		0.888165	0.769947	0.208219	2
288	33	1.14939	122	5.4		163	20	0.6966	114	5.35			203.17	30.31	0.51527	5.4	108			5.35		0.787087	0.785427	0.178926	3
289	34	1.18422	124	5.5		164	21	0.73143	116	5.45										5.425		0.957825	0.802504	0.229927	2
289	34	1.18422	126	5.6		165	22	0.76626	118	5.55										5.525		0.97524	0.83152	0.230575	2
290	35	1.21905	128	5.7		165	22	0.76626	120	5.65			204.46	31.6	0.5372	5.65	113			5.63333		0.840837	0.85216	0.197611	3
291	36	1.25388	130	5.8		165	22	0.76626	122	5.75										5.725		1.01007	0.880182	0.248572	2
292	37	1.28871	132	5.9		166	23	0.80109	124	5.85										5.825		1.0449	0.908203	0.254097	2
294	39	1.35837	134	6		167	24	0.83592	126	5.95			208.33	35.47	0.60299	5.9	118			5.91667	6	0.932427	0.93281	0.214416	3
294	39	1.35837	136	6.1		169	26	0.90558	128	6.05										6.025		1.13197	0.95345	0.275817	2
296	41	1.42803	138	6.2		170	27	0.94041	130	6.15			209.62	36.76	0.62492	6.15	123			6.13333		0.997787	0.984968	0.231101	3
296	41	1.42803	140	6.3		172	29	1.01007	132	6.25										6.225		1.21905	1.02134	0.292697	2
297	42	1.46286	142	6.4		172	29	1.01007	134	6.35			210.27	37.41	0.63597	6.4	128			6.35		1.0363	1.04972	0.253748	3
297	42	1.46286	144	6.5		173	30	1.0449	136	6.45										6.425		1.25388	1.08237	0.322647	2
299	44	1.53252	146	6.6		175	32	1.11456	138	6.55										6.525		1.32354	1.11433	0.334135	2
302	47	1.63701	148	6.7		177	34	1.18422	140	6.65			214.14	41.28	0.70176	6.65	133			6.63333		1.17433	1.15277	0.27652	3
302	47	1.63701	150	6.8		178	35	1.21905	142	6.75										6.725		1.42803	1.17986	0.354448	2
303	48	1.67184	152	6.9		180	37	1.28871	144	6.85										6.825		1.48028	1.21782	0.361184	2
303	48	1.67184	154	7		181	38	1.32354	146	6.95			214.78	41.92	0.71264	6.9	138			6.91667	7	1.23601	1.25328	0.301123	3
304	49	1.70667	156	7.1		184	41	1.42803	148	7.05			216.72	43.86	0.74562	7.15	143			7.06667		1.29344	1.28166	0.310713	3
304	49	1.70667	158	7.2		185	42	1.46286	150	7.15										7.125		1.58476	1.31013	0.384897	2
305	50	1.7415	160	7.3		188	45	1.56735	152	7.25										7.225		1.65443	1.33907	0.382636	2
305	50	1.7415	162	7.4		188	45	1.56735	154	7.35			219.3	46.44	0.78948	7.4	148			7.35		1.36611	1.35713	0.315598	3
306	51	1.77633	164	7.5		190	47	1.63701	156	7.45										7.425		1.70667	1.3803	0.381115	2
306	51	1.77633	166	7.6		192	49	1.70667	158	7.55										7.525		1.7415	1.40409	0.366341	2
306	51	1.77633	168	7.7		191	48	1.67184	160	7.65			221.88	49.02	0.83334	7.65	153			7.63333		1.42717	1.4157	0.29982	3
305	50	1.7415	170	7.8		192	49	1.70667	162	7.75										7.725		1.72409	1.42421	0.362407	2
305	50	1.7415	172	7.9		192	49	1.70667	164	7.85										7.825		1.72409	1.43325	0.35608	2
305	50	1.7415	174	8		192	49	1.70667	166	7.95	start of explant skewing		223.17	50.31	0.85527	7.9	158			7.91667	8	1.43448	1.43539	0.288478	3
305	50	1.7415	176	8.1		193	50	1.7415	168	8.05										8.025		1.7415	1.43152	0.351596	2
305	50	1.7415	178	8.2		192	49	1.70667	170	8.15			223.81	50.95	0.86615	8.15	163			8.13333		1.43811	1.43168	0.283558	3
305	50	1.7415	180	8.3		191	48	1.67184	172	8.25										8.225		1.70667	1.42726	0.350958	2
305	50	1.7415	182	8.4		191	48	1.67184	174	8.35			224.46	51.6	0.8772	8.4	168			8.35		1.43018	1.42597	0.288437	3
304	49	1.70667	184	8.5		191	48	1.67184	176	8.45										8.425		1.68926	1.42658	0.354957	2
304	49	1.70667	186	8.6		191	48	1.67184	178	8.55										8.525		1.68926	1.42157	0.359764	2
304	49	1.70667	188	8.7		191	48	1.67184	180	8.65			222.52	49.66	0.84422	8.65	173			8.63333		1.40758	1.41777	0.296032	3
304	49	1.70667	190	8.8		192	49	1.70667	182	8.75										8.725		1.70667	1.41496	0.365324	2
304	49	1.70667	192	8.9		193	50	1.7415	184	8.85										8.825		1.72409	1.41161	0.370625	2
303	48	1.67184	194	9		193	50	1.7415	186	8.95			221.88	49.02	0.83334	8.9	178			8.91667	9	1.41556	1.4126	0.303828	3
302	47	1.63701	196	9.1		193	50	1.7415	188	9.05										9.025		1.68926	1.41389	0.374418	2
301	46	1.60218	198	9.2		194	51	1.77633	190	9.15			221.88	49.02	0.83334	9.15	183			9.13333		1.40395	1.41298	0.307408	3
301	46	1.60218	200	9.3		195	52	1.81116	192	9.25										9.225		1.70667	1.41298	0.375583	2
301	46	1.60218	202	9.4		195	52	1.81116	194	9.35			221.88	49.02	0.83334	9.4	188			9.35		1.41556	1.41298	0.30603	3
301	46	1.60218	204	9.5		195	52	1.81116	196	9.45										9.425		1.70667	1.41298	0.37349	2
300	45	1.56735	206	9.6		195	52	1.81116	198	9.55										9.525		1.68926	1.41464	0.373734	2
300	45	1.56735	208	9.7		196	53	1.84599	200	9.65	unreliable after about here - explant starts stretching		221.88	49.02	0.83334	9.65	193			9.63333		1.41556	1.41691	0.304202	3
300	45	1.56735	210	9.8		197	54	1.88082	202	9.75										9.725		1.72409	1.41539	0.372842	2
300	45	1.56735	212	9.9		196	53	1.84599	204	9.85										9.825		1.70667	1.41448	0.374628	2
300	45	1.56735	214	10		197	54	1.88082	206	9.95			221.23	48.37	0.82229	9.9	198			9.91667	10	1.42349	1.40916	0.307867	3
300	45	1.56735	216	10.1		197	54	1.88082	208	10.05										10.025		1.72409	1.40787	0.376662	2
300	45	1.56735	218	10.2		196	53	1.84599	210	10.15			220.59	47.73	0.81141	10.15	203			10.1333		1.40825	1.40315	0.310204	3
300	45	1.56735	220	10.3		196	53	1.84599	212	10.25										10.225		1.70667	1.39905	0.381327	2
299	44	1.53252	222	10.4		195	52	1.81116	214	10.35			219.3	46.44	0.78948	10.4	208			10.35		1.37772	1.39905	0.311977	3
299	44	1.53252	224	10.5		195	52	1.81116	216	10.45										10.425		1.67184	1.39564	0.385368	2
299	44	1.53252	226	10.6		195	52	1.81116	218	10.55										10.525		1.67184	1.39374	0.386877	2
299	44	1.53252	228	10.7		196	53	1.84599	220	10.65			219.3	46.44	0.78948	10.65	213			10.6333		1.38933	1.39191	0.317343	3
299	44	1.53252	230	10.8		197	54	1.88082	222	10.75										10.725		1.70667	1.39464	0.385466	2
299	44	1.53252	232	10.9		197	54	1.88082	224	10.85										10.825		1.70667	1.39814	0.384749	2
299	44	1.53252	234	11		197	54	1.88082	226	10.95			219.3	46.44	0.78948	10.9	218			10.9167	11	1.40094	1.40072	0.314435	3
299	44	1.53252	236	11.1		197	54	1.88082	228	11.05										11.025		1.70667	1.40695	0.381183	2
300	45	1.56735	238	11.2		196	53	1.84599	230	11.15			221.23	48.37	0.82229	11.15	223			11.1333		1.41188	1.41067	0.310142	3
300	45	1.56735	240	11.3		196	53	1.84599	232	11.25										11.225		1.70667	1.41592	0.376722	2
300	45	1.56735	242	11.4		196	53	1.84599	234	11.35										11.325		1.70667	1.4185	0.37859	2
300	45	1.56735	244	11.5		196	53	1.84599	236	11.45			222.52	49.66	0.84422	11.4	228			11.4167		1.41919	1.42564	0.30628	3
300	45	1.56735	246	11.6		196	53	1.84599	238	11.55										11.525		1.70667	1.43864	0.367787	2
300	45	1.56735	248	11.7		197	54	1.88082	240	11.65			223.81	50.95	0.86615	11.65	233			11.6333		1.43811	1.44929	0.296874	3
301	46	1.60218	250	11.8		197	54	1.88082	242	11.75										11.725		1.7415	1.45756	0.364087	2
301	46	1.60218	252	11.9		197	54	1.88082	244	11.85										11.825		1.7415	1.4653	0.367203	2
302	47	1.63701	254	12		197	54	1.88082	246	11.95			228.97	56.11	0.95387	11.9	238			11.9167	12	1.49057	1.47853	0.298941	3
303	48	1.67184	256	12.1		197	54	1.88082	248	12.05										12.025		1.77633	1.48482	0.378127	2
304	49	1.70667	258	12.2		197	54	1.88082	250	12.15			226.39	53.53	0.91001	12.15	243			12.1333		1.49917	1.49781	0.312403	3
305	50	1.7415	260	12.3		197	54	1.88082	252	12.25										12.225		1.81116	1.50617	0.390647	2
305	50	1.7415	262	12.4		197	54	1.88082	254	12.35										12.325		1.81116	1.5152	0.400944	2
305	50	1.7415	264	12.5		198	55	1.91565	256	12.45			224.46	51.6	0.8772	12.4	248			12.4167		1.51145	1.52126	0.338666	3
306	51	1.77633	266	12.6		198	55	1.91565	258	12.55										12.525		1.84599	1.54246	0.415206	2
306	51	1.77633	268	12.7		198	55	1.91565	260	12.65			227.04	54.18	0.92106	12.65	253			12.6333		1.53768	1.55818	0.344685	3
307	52	1.81116	270	12.8		198	55	1.91565	262	12.75										12.725		1.8634	1.57997	0.422965	2
307	52	1.81116	272	12.9		200	57	1.98531	264	12.85										12.825		1.89823	1.59674	0.431076	2
308	53	1.84599	274	13		203	60	2.0898	266	12.95			230.91	58.05	0.98685	12.9	258			12.9167	13	1.64088	1.62432	0.350862	3
309	54	1.88082	276	13.1		203	60	2.0898	268	13.05										13.025		1.98531	1.64238	0.437825	2
310	55	1.91565	278	13.2		203	60	2.0898	270	13.15			232.84	59.98	1.01966	13.15	263			13.1333		1.67504	1.67635	0.351116	3
311	56	1.95048	280	13.3		204	61	2.12463	272	13.25										13.225		2.03756	1.6957	0.438324	2
314	59	2.05497	282	13.4		204	61	2.12463	274	13.35										13.325		2.0898	1.71505	0.447859	2
314	59	2.05497	284	13.5		204	61	2.12463	276	13.45										13.425		2.0898	1.73729	0.452323	2
315	60	2.0898	286	13.6		204	61	2.12463	278	13.55			234.78	61.92	1.05264	13.65	273			13.5667		1.75569	1.77789	0.358188	3
315	60	2.0898	288	13.7		205	62	2.15946	280	13.65										13.625		2.12463	1.80996	0.433822	2
317	62	2.15946	290	13.8		205	62	2.15946	282	13.75										13.725		2.15946	1.82544	0.446342	2
317	62	2.15946	292	13.9		207	64	2.22912	284	13.85										13.825		2.19429	1.83705	0.456107	2
319	64	2.22912	294	14		207	64	2.22912	286	13.95			245.74	72.88	1.23896	14.15	283			14	14	1.89907	1.85253	0.381663	3
319	64	2.22912	296	14.1		208	65	2.26395	288	14.05										14.025		2.24654	1.89794	0.435068	2
319	64	2.22912	298	14.2		208	65	2.26395	290	14.15										14.125		2.24654	1.9085	0.446244	2
319	64	2.22912	300	14.3		208	65	2.26395	292	14.25										14.225		2.24654	1.92186	0.453535	2
320	65	2.26395	302	14.4		210	67	2.33361	294	14.35										14.325		2.29878	1.93514	0.460179	2
						212	69	2.40327	296	14.45										14.35		2.40327	1.94239	0.661219	1
						212	69	2.40327	298	14.55			244.45	71.59	1.21703	14.65	293			14.55		1.81015	1.96068	0.45707	2
						213	70	2.4381	300	14.65										14.55		2.4381			1
						214	71	2.47293	302	14.75										14.65		2.47293			1
						215	72	2.50776	304	14.85										14.75		2.50776			1
													248.97	76.11	1.29387	15.15	303			15	15	1.29387			1
																				#DIV/0!		#DIV/0!			0
																				#DIV/0!		#DIV/0!			0
																				#DIV/0!		#DIV/0!			0
																				#DIV/0!		#DIV/0!			0
													251.55	78.69	1.33773	15.6	312			15.6		1.33773			1
																				#DIV/0!		#DIV/0!			0
																				#DIV/0!		#DIV/0!			0
																				#DIV/0!		#DIV/0!			0
																				#DIV/0!		#DIV/0!			0
													255.42	82.56	1.40352	16.1	322			16.1	16	1.40352			1
																				#DIV/0!		#DIV/0!			0
																				#DIV/0!		#DIV/0!			0
																				#DIV/0!		#DIV/0!			0
																				#DIV/0!		#DIV/0!			0
																				#DIV/0!		#DIV/0!			0
													258	85.14	1.44738	16.55	331			16.55		1.44738			1
																				#DIV/0!		#DIV/0!			0
																				#DIV/0!		#DIV/0!			0
																				#DIV/0!		#DIV/0!			0
													258	85.14	1.44738	17.05	341			17.05	17	1.44738			1
																				#DIV/0!		#DIV/0!			0
																				#DIV/0!		#DIV/0!			0
																				#DIV/0!		#DIV/0!			0
																				#DIV/0!		#DIV/0!			0
													259.93	87.07	1.48019	17.55	351			17.55		1.48019			1
																				#DIV/0!		#DIV/0!			0
													259.93	87.07	1.48019	18.05	361			18.05	18	1.48019			1
													259.29	86.43	1.46931	18.55	371			18.55		1.46931			1
													264.45	91.59	1.55703	19.05	381			19.05	19	1.55703			1
													265.74	92.88	1.57896	19.55	391			19.55		1.57896			1
													267.03	94.17	1.60089	20.05	401			20.05	20	1.60089			1
													267.03	94.17	1.60089	20.15	403			20.15		1.60089			1
													267.03	94.17	1.60089	20.2	404			20.2		1.60089			1
																						#DIV/0!			0
																									0
																									0

## Sheet: Fig 3-sf1E - Late Pulls
060505 Xl st 12.5 late giant						060512 Xl st 12.5 giant pull						060610 Xl probe at 12.5						070209 Xl st 12 giant prb3						051118 Xl giant, probe 3								St. 12.5 Giants (n = 3)	St. 12 Hourly Means	std err				070421 Xl prb 4 st12.5 giant				actually starts at about 12.5-				050616 Xl giant st12.5 probe 4
stage 10 at 10:30; frame 54 at 15:30						stage 10 at 13:00; frame 21 at 18:00						frame 65 at 17:47; st 10 at 12:41						frame 40 at 15:21; 10 at 11:15						frame 20 at 18:35; st 10.25 at 14:15								St. 12.5 Giants (n = 7)						frame 40 at 15:57; stage 10 at 12:00								11 at 15:15
																		11 at 14:30 (10 at 11:45)						call st 10 at 13:30														some earlier pulling, but with drift…								frame 68 at 17:48
																		call 10 at 11:30
probe position	displacement	force	frame -1	time from 10		probe position	displacement	force	frame -1	time from 10		probe position	displacement	force-drift	frame -1	time from 10		probe position	displacement	force	frame -1	time from 10		probe position	force-drift	frame -1	time from 10			mean time	hours	mean force	mean hourly force		n
(movie x coordinate)	(pixels)	(micronewtons)		(hours)		(movie x coordinate)	(pixels)	(micronewtons)		(hours)		(movie x coordinate)	(pixels)	(micronewtons)		(hours)		(movie x coordinate)	(pixels)	(micronewtons)		(hours)		(movie x coordinate)	(micronewtons)		(hours)			(hours)		(micronewtons)	(micronewtons)	SE of mean hourly force				probe position	displacement	force - drift	frame -1	time from 10				probe position	force	force-drift	time from 10
																		209	0	-0.000858822	51	4.4								4.4		-0.000858822			1			(movie x coordinate)	(pixels)	(micronewtons)		(hours)				(movie x coordinate)	(micronewtons)	(micronewtons)	(hours)
																		211	2	0.0670835	53	4.5								4.5		0.0670835			1
																		213	4	0.135026	55	4.6								4.6		0.135026	0.0443543		1
																		213	4	0.133308	57	4.7								4.7		0.133308	0.0684335		1
																		214	5	0.166421	59	4.8								4.8		0.166421	0.0681854		1
																		215	6	0.199533	61	4.9								4.9		0.199533	0.0806115		1
						130	0	0	20	5								216	7	0.230928	65	5.1		290	0	19	5.1			5.0625	5	0.0577319	0.125939	0.0401015	4			159	0	0	67	5.05	17:03:20
						132	2	0.06966	22	5.16667								218	9	0.29887	67	5.2		291	0.0333635	21	5.2			5.17917		0.138733	0.185741	0.0435276	4			169	10	0.153038	69	5.15
175	0	0	57	5.33333		132	2	0.06966	24	5.33333								218	9	0.297152	69	5.3		294	0.136387	23	5.3			5.29444		0.140082	0.229232	0.0386427	6			181	22	0.337293	71	5.25				243	0	0	5.25
177	2	0.06966	59	5.5		132	2	0.06966	26	5.5		300	0	0	72	5.5		221	12	0.398207	73	5.5		297	0.237944	27	5.5			5.48571		0.248451	0.26889	0.0382452	7			203	44	0.674586	75	5.45				262	297.306	0.289103	5.45
179	4	0.13932	61	5.66667		133	3	0.10449	28	5.66667		306	6	0.218425	76	5.7		223	14	0.464432	77	5.7		301	0.374331	31	5.7			5.67619		0.343787	0.302798	0.0415494	7			212	53	0.808962	79	5.65				263	312.954	0.296548	5.65
181	6	0.20898	63	5.83333		135	5	0.17415	30	5.83333		306	6	0.223148	78	5.8		224	15	0.497544	79	5.8		303	0.442524	33	5.8			5.79524		0.391194	0.359084	0.0427552	7			218	59	0.899564	81	5.75				263	312.954	0.292446	5.75
182	7	0.24381	65	6		138	8	0.27864	32	6		307	7	0.267424	82	6		225	16	0.528939	83	6		305	0.509251	37	6			5.98571	6	0.445021	0.419253	0.0510825	7			222	63	0.955895	85	5.95				266	359.897	0.331186	5.95
184	9	0.31347	67	6.16667		142	12	0.41796	34	6.16667		307	7	0.276869	86	6.2		226	17	0.560334	87	6.2		309	0.645638	41	6.2			6.17619		0.51601	0.494554	0.0624899	7			226	67	1.01223	89	6.15				270	422.488	0.385573	6.15
187	12	0.41796	69	6.33333		143	13	0.45279	36	6.33333		309	9	0.351252	88	6.3		229	20	0.663106	89	6.3		311	0.713832	43	6.3			6.29524		0.578871	0.564692	0.0722634	7			228	69	1.04039	91	6.25				272	453.783	0.412767	6.25
189	14	0.48762	71	6.5		146	16	0.55728	38	6.5		309	9	0.360697	92	6.5		233	24	0.798991	93	6.5		313	0.780559	47	6.5			6.48571		0.661043	0.631043	0.07732	7			231	72	1.08111	95	6.45				282	610.26	0.561041	6.45
190	15	0.52245	73	6.66667		147	17	0.59211	40	6.66667		313	13	0.509463	96	6.7		240	31	1.03937	97	6.7		316	0.882116	51	6.7			6.67619		0.768071	0.697635	0.0827141	7			238	79	1.18427	99	6.65				288	704.147	0.646724	6.65
191	16	0.55728	75	6.83333		148	18	0.62694	42	6.83333		313	13	0.514185	98	6.8		244	35	1.17697	99	6.8		320	1.01997	53	6.8			6.79524		0.821497	0.761969	0.0884005	7			238	79	1.18122	101	6.75				290	735.442	0.673918	6.75
195	20	0.6966	77	7		149	19	0.66177	44	7		313	13	0.523631	102	7		246	37	1.24319	103	7		323	1.12153	57	7			6.98571	7	0.878575	0.82074	0.095415	7			241	82	1.22194	105	6.95				291	751.09	0.681362	6.95
196	21	0.73143	79	7.16667		151	21	0.73143	46	7.16667		315	15	0.602736	106	7.2		245	36	1.20493	107	7.2		326	1.22308	61	7.2			7.17619		0.931897	0.874872	0.101927	7			245	86	1.27827	109	7.15				296	829.328	0.751398	7.15
197	22	0.76626	81	7.33333		151	21	0.73143	48	7.33333		316	16	0.642289	108	7.3		244	35	1.16838	109	7.3		328	1.29128	63	7.3			7.29524		0.952722	0.922767	0.108574	7			246	87	1.29083	111	7.25				298	860.624	0.778591	7.25
198	23	0.80109	83	7.5		153	23	0.80109	50	7.5		315	15	0.616904	112	7.5		243	34	1.13011	113	7.5		331	1.39283	67	7.5			7.48571		0.973245	0.961366	0.114599	7	0.377809		248	89	1.31594	115	7.45				297	844.976	0.754741	7.45
198	23	0.80109	85	7.66667		155	25	0.87075	52	7.66667		316	16	0.66118	116	7.7		245	36	1.19634	117	7.7		334	1.49439	71	7.7			7.67619		1.01591	0.997808	0.119351	7			250	91	1.34106	119	7.65				297	844.976	0.746537	7.65
199	24	0.83592	87	7.83333		156	26	0.90558	54	7.83333		317	17	0.700732	118	7.8		245	36	1.19462	119	7.8		336	1.56258	73	7.8			7.79524		1.04221	1.03031	0.12207	7			251	92	1.35361	121	7.75				297	844.976	0.742436	7.75
199	24	0.83592	89	8		156	26	0.90558	56	8		318	18	0.745008	122	8		246	37	1.22602	123	8		337	1.59448	77	8			7.98571	8	1.07786	1.06032	0.125056	7			257	98	1.44116	125	7.95				301	907.567	0.796823	7.95
200	25	0.87075	91	8.16667		157	27	0.94041	58	8.16667		319	19	0.789283	126	8.2		245	36	1.18775	127	8.2		340	1.69604	81	8.2			8.17619		1.11005	1.08746	0.128367	7			261	102	1.49749	129	8.15				301	907.567	0.78862	8.15
200	25	0.87075	93	8.33333		159	29	1.01007	60	8.33333		319	19	0.794006	128	8.3		245	36	1.18603	129	8.3		340	1.69457	83	8.3			8.29524		1.13258	1.11395	0.131574	7			266	107	1.57249	131	8.25				302	923.214	0.800166	8.25
201	26	0.90558	95	8.5		162	32	1.11456	62	8.5		319	19	0.803451	132	8.5		245	36	1.1826	133	8.5		341	1.72647	87	8.5			8.48571		1.167	1.1403	0.133965	7			272	113	1.66003	135	8.45				301	907.567	0.776315	8.45
201	26	0.90558	97	8.66667		164	34	1.18422	64	8.66667		318	18	0.778067	136	8.7		244	35	1.14433	137	8.7		342	1.75837	91	8.7			8.67619		1.17483	1.16557	0.137106	7			274	115	1.68515	139	8.65				301	907.567	0.768112	8.65
201	26	0.90558	99	8.83333		166	36	1.25388	66	8.83333		318	18	0.782789	138	8.8		244	35	1.14261	139	8.8		342	1.7569	93	8.8			8.79524		1.18621	1.18794	0.139196	7			275	116	1.6977	141	8.75				301	907.567	0.76401	8.75
201	26	0.90558	101	9		167	37	1.28871	68	9		322	22	0.931555	142	9		245	36	1.17401	143	9		344	1.82363	97	9			8.98571	9	1.22664	1.21261	0.141521	7			276	117	1.70721	145	8.95				301	907.567	0.755807	8.95
201	26	0.90558	103	9.16667		168	38	1.32354	70	9.16667		323	23	0.97583	146	9.2		245	36	1.17057	147	9.2		345	1.85552	101	9.2			9.17619		1.24443	1.23745	0.142761	7			277	118	1.71671	149	9.15				302	923.214	0.763252	9.15
201	26	0.90558	105	9.33333		170	40	1.3932	72	9.33333		323	23	0.980553	148	9.3		245	36	1.16886	149	9.3		348	1.95855	103	9.3			9.29524		1.27074	1.26007	0.143438	7			278	119	1.72927	151	9.25				302	923.214	0.75915	9.25
207	32	1.11456	107	9.5		170	40	1.3932	74	9.5		323	23	0.989998	152	9.5		244	35	1.13059	153	9.5		349	1.99044	107	9.5			9.48571		1.31237	1.2922	0.143509	7			284	125	1.81682	155	9.45				302	923.214	0.750947	9.45
207	32	1.11456	109	9.66667		171	41	1.42803	76	9.66667		323	23	0.999444	156	9.7		244	35	1.12716	157	9.7		349	1.98751	111	9.7			9.67619		1.33134	1.32808	0.142849	7			292	133	1.93559	159	9.65				301	907.567	0.727096	9.65
209	34	1.18422	111	9.83333		172	42	1.46286	78	9.83333		323	23	1.00417	158	9.8		244	35	1.12544	159	9.8		349	1.98604	113	9.8			9.79524		1.34993	1.3612	0.142377	7			293	134	1.94814	161	9.75				302	923.214	0.738642	9.75
215	40	1.3932	113	10		171	41	1.42803	80	10		323	23	1.01361	162	10		250	41	1.33098	163	10		351	2.05277	117	10			9.98571	10	1.43087	1.39314	0.142155	7			298	139	2.02008	165	9.95				305	970.157	0.777382	9.95
219	44	1.53252	115	10.1667		171	41	1.42803	82	10.1667		323	23	1.02306	166	10.2		251	42	1.36238	167	10.2		352	2.08467	121	10.2			10.1762		1.47027	1.42873	0.141329	7			302	143	2.07641	169	10.15				306	985.805	0.784826	10.15
220	45	1.56735	117	10.3333		171	41	1.42803	84	10.3333		324	24	1.06261	168	10.3		252	43	1.39549	169	10.3		353	2.11803	123	10.3			10.2952		1.49161	1.46169	0.138343	7			302	143	2.07336	171	10.25				307	1001.45	0.796373	10.25
220	45	1.56735	119	10.5		171	41	1.42803	86	10.5		324	24	1.07206	172	10.5		252	43	1.39205	173	10.5		353	2.1151	127	10.5			10.4857		1.49893	1.50057	0.135472	7	0.175227		305	146	2.11408	175	10.45				308	1017.1	0.803817	10.45
220	45	1.56735	121	10.6667		171	41	1.42803	88	10.6667		327	27	1.18599	176	10.7		252	43	1.38862	177	10.7		354	2.14699	131	10.7			10.6762		1.54852	1.54061	0.133008	7			305	146	2.10798	179	10.65				322	1236.17	1.01468	10.65
223	48	1.67184	123	10.8333		171	41	1.42803	90	10.8333		329	29	1.26037	178	10.8		252	43	1.3869	179	10.8		354	2.14553	133	10.8			10.7952		1.57707	1.57016	0.131202	7			305	146	2.10493	181	10.75				324	1267.46	1.04188	10.75
224	49	1.70667	125	11		171	41	1.42803	92	11		332	32	1.37431	182	11		253	44	1.4183	183	11		354	2.14259	137	11			10.9857	11	1.63834	1.60163	0.128018	7			305	146	2.09882	185	10.95				341	1533.47	1.29968	10.95
224	49	1.70667	127	11.1667		171	41	1.42803	94	11.1667		331	31	1.34892	186	11.2		255	46	1.48452	187	11.2		354	2.13966	141	11.2			11.1762		1.65736	1.63427	0.124575	7			305	146	2.09272	189	11.15				348	1643.01	1.40101	11.15
224	49	1.70667	129	11.3333		173	43	1.49769	96	11.3333		331	31	1.35365	188	11.3		255	46	1.4828	189	11.3		354	2.1382	143	11.3			11.2952		1.67321	1.6719	0.119711	7			306	147	2.10527	191	11.25				350	1674.3	1.42821	11.25
226	51	1.77633	131	11.5		173	43	1.49769	98	11.5		332	32	1.39792	192	11.5		255	46	1.47937	193	11.5		355	2.17009	147	11.5			11.4857		1.71608	1.71002	0.115785	7			310	151	2.1616	195	11.45				357	1783.84	1.52954	11.45
226	51	1.77633	133	11.6667		175	45	1.56735	100	11.6667		335	35	1.51186	196	11.7		254	45	1.4411	197	11.7		355	2.16716	151	11.7			11.6762		1.75672	1.75209	0.113771	7			312	153	2.18672	199	11.65				365	1909.02	1.64652	11.65
227	52	1.81116	135	11.8333		175	45	1.56735	102	11.8333		335	35	1.51658	198	11.8		254	45	1.43939	199	11.8		355	2.16569	153	11.8			11.7952		1.77207	1.79438	0.113445	7			312	153	2.18366	201	11.75				370	1987.26	1.72065	11.75
229	54	1.88082	137	12		183	53	1.84599	104	12		337	37	1.59569	202	12		254	45	1.43595	203	12		355	2.16276	157	12			11.9857	12	1.86146	1.84062	0.114914	7			314	155	2.20878	205	11.95				382	2175.03	1.90022	11.95
235	60	2.0898	139	12.1667		184	54	1.88082	106	12.1667		337	37	1.60513	206	12.2		256	47	1.50217	207	12.2		356	2.19466	161	12.2			12.1762		1.91855	1.89692	0.117723	7			314	155	2.20267	209	12.15				386	2237.62	1.95461	12.15
237	62	2.15946	141	12.3333		186	56	1.95048	108	12.3333		337	37	1.60985	208	12.3		256	47	1.50046	209	12.3		358	2.26285	163	12.3			12.2952		1.96772	1.94907	0.120717	7			314	155	2.19962	211	12.25				395	2378.45	2.09134	12.25
239	64	2.22912	143	12.5		192	62	2.15946	110	12.5		338	38	1.65413	212	12.5		256	47	1.49702	213	12.5		361	2.36441	167	12.5			12.4857		2.04817	2.00791	0.125239	7			316	157	2.22473	215	12.45				403	2503.63	2.20832	12.45
242	67	2.33361	145	12.6667		192	62	2.15946	112	12.6667		342	42	1.8029	216	12.7		257	48	1.52842	217	12.7		363	2.43113	171	12.7			12.6762		2.11866	2.07482	0.131474	7			319	160	2.26546	219	12.65				410	2613.17	2.30965	12.65
242	67	2.33361	147	12.8333		196	66	2.29878	114	12.8333		342	42	1.80762	218	12.8		258	49	1.56153	219	12.8		364	2.4645	173	12.8			12.7952		2.15218	2.14566	0.139133	7			319	160	2.2624	221	12.75				412	2644.46	2.33684	12.75
244	69	2.40327	149	13		197	67	2.33361	116	13		345	45	1.92155	222	13		261	52	1.66258	223	13		366	2.53122	177	13			12.9857	13	2.22542	2.22131	0.147159	7			320	161	2.27191	225	12.95				420	2769.64	2.45382	12.95
249	74	2.57742	151	13.1667		201	71	2.47293	118	13.1667		346	46	1.96583	226	13.2		263	54	1.72881	227	13.2		369	2.63278	181	13.2			13.1762		2.32528	2.30643	0.155071	7			320	161	2.2658	229	13.15				432	2957.42	2.63339	13.15
254	79	2.75157	153	13.3333		203	73	2.54259	120	13.3333		349	49	2.07504	228	13.3		264	55	1.76192	229	13.3		371	2.70097	183	13.3			13.2952		2.40032	2.39003	0.162381	7			323	164	2.30958	231	13.25				434	2988.71	2.66058	13.25
260	85	2.96055	155	13.5		207	77	2.68191	122	13.5		351	51	2.15415	232	13.5		267	58	1.86298	233	13.5		374	2.80253	187	13.5			13.4857		2.53073	2.47497	0.170558	7			328	169	2.38152	235	13.45				448	3207.78	2.87145	13.45
264	89	3.09987	157	13.6667		210	80	2.7864	124	13.6667		354	54	2.26808	236	13.7		270	61	1.96403	237	13.7		379	2.97375	191	13.7			13.6762		2.65664	2.57084	0.180047	7			337	178	2.51589	239	13.65				456	3332.96	2.98843	13.65
265	90	3.1347	159	13.8333		212	82	2.85606	126	13.8333		354	54	2.27281	238	13.8		270	61	1.96231	239	13.8		380	3.00711	193	13.8			13.7952		2.68914	2.6596	0.190505	7			339	180	2.54406	241	13.75				460	3395.55	3.04691	13.75
268	93	3.23919	161	14		218	88	3.06504	128	14		357	57	2.38674	242	14		273	64	2.06337	243	14		384	3.1435	197	14			13.9857	14	2.82005	2.74496	0.203904	7			344	185	2.616	245	13.95				472	3583.32	3.22648	13.95
275	100	3.483	163	14.1667		219	89	3.09987	130	14.1667		358	58	2.43102	246	14.2		274	65	2.09476	247	14.2		389	3.31472	201	14.2			14.1762		2.92213	2.83177	0.21708	7			346	187	2.64111	249	14.15				483	3755.45	3.39041	14.15
277	102	3.55266	165	14.3333		220	90	3.1347	132	14.3333		358	58	2.43574	248	14.3		273	64	2.05821	249	14.3		389	3.31325	203	14.3			14.2952		2.94245	2.90958	0.230112	7			346	187	2.63806	251	14.25				488	3833.69	3.46454	14.25
279	104	3.62232	167	14.5		223	93	3.23919	134	14.5		361	61	2.54967	252	14.5		272	63	2.01995	253	14.5		391	3.37998	207	14.5			14.4857		3.01019	2.97903	0.243342	7			351	192	2.71	255	14.45				494	3927.57	3.55023	14.45
282	107	3.72681	169	14.6667		224	94	3.27402	136	14.6667		363	63	2.62878	256	14.7		271	62	1.98168	257	14.7		395	3.51636	211	14.7			14.6762		3.09582	3.05581	0.256986	7			355	196	2.76633	259	14.65				509	4162.29	3.77674	14.65
285	110	3.8313	171	14.8333		227	97	3.37851	138	14.8333		363	63	2.6335	258	14.8		272	63	2.0148	259	14.8		397	3.58456	213	14.8			14.7952		3.1532	3.12547	0.270586	7			357	198	2.7945	261	14.75				513	4224.88	3.83523	14.75
287	112	3.90096	173	15		228	98	3.41334	140	15		367	67	2.78227	262	15		271	62	1.97653	263	15		400	3.68611	217	15			14.9857	15	3.21423	3.18614	0.283704	7	0.381179		362	203	2.86644	265	14.95				516	4271.82	3.87397	14.95
289	114	3.97062	175	15.1667		229	99	3.44817	142	15.1667		367	67	2.79171	266	15.2		271	62	1.9731	267	15.2		403	3.78767	221	15.2			15.1762		3.28043	3.25022	0.294578	7			372	213	3.01642	269	15.15				523	4381.36	3.9753	15.15
290	115	4.00545	177	15.3333		237	107	3.72681	144	15.3333		368	68	2.83127	268	15.3		272	63	2.00621	269	15.3		405	3.85586	223	15.3			15.2952		3.36441	3.30919	0.304308	7			375	216	3.0602	271	15.25				529	4475.24	4.06508	15.25
292	117	4.07511	179	15.5		239	109	3.79647	146	15.5		370	70	2.91037	272	15.5		273	64	2.0376	273	15.5		408	3.95742	227	15.5			15.4857		3.43937	3.36284	0.313265	7	0.388089		378	219	3.10092	275	15.45				538	4616.07	4.19771	15.45
293	118	4.10994	181	15.6667		235	105	3.65715	148	15.6667		372	72	2.98948	276	15.7		273	64	2.03417	277	15.7		411	4.05898	231	15.7			15.6762		3.47002	3.41573	0.320335	7			387	228	3.23529	279	15.65				539	4631.72	4.20515	15.65
294	119	4.14477	183	15.8333		234	104	3.62232	150	15.8333		372	72	2.9942	278	15.8		273	64	2.03245	279	15.8		412	4.09234	233	15.8			15.7952		3.48089	3.4636	0.326081	7			390	231	3.27907	281	15.75				539	4631.72	4.20105	15.75
294	119	4.14477	185	16		234	104	3.62232	152	16		372	72	3.00364	282	16		275	66	2.09867	283	16		416	4.22873	237	16			15.9857	16	3.52701	3.513	0.329062	7			392	233	3.30418	285	15.95				545	4725.61	4.28673	15.95
294	119	4.14477	187	16.1667		235	105	3.65715	154	16.1667		374	74	3.08275	286	16.2		275	66	2.09696	285	16.1		419	4.33029	241	16.2			16.1619		3.56443	3.56263	0.330497	7			395	236	3.3449	289	16.15				546	4741.25	4.29418	16.15
294	119	4.14477	189	16.3333		237	107	3.72681	156	16.3333		375	75	3.1223	288	16.3		276	67	2.12835	289	16.3		421	4.39848	243	16.3			16.2952		3.60216	3.60351	0.331266	7			398	239	3.38868	291	16.25				547	4756.9	4.30572	16.25
296	121	4.21443	191	16.5		237	107	3.72681	158	16.5		376	76	3.16658	292	16.5		279	70	2.22941	293	16.5		424	4.50004	247	16.5			16.4857		3.66766	3.63792	0.330403	7			404	245	3.47623	295	16.45				551	4819.49	4.36011	16.45
296	121	4.21443	193	16.6667		240	110	3.8313	160	16.6667		374	74	3.10636	296	16.7		284	75	2.40012	297	16.7		425	4.53193	251	16.7			16.6762		3.73659	3.67441	0.32931	7			414	255	3.62621	299	16.65				557	4913.38	4.44579	16.65
297	122	4.24926	195	16.8333		239	109	3.79647	162	16.8333		374	74	3.11109	298	16.8		286	77	2.46806	299	16.8		427	4.60013	253	16.8			16.7952		3.76239	3.70677	0.327589	7			416	257	3.65438	301	16.75				558	4929.03	4.45734	16.75
297	122	4.24926	197	17		238	108	3.76164	164	17		373	73	3.0857	302	17		286	77	2.46463	303	17		427	4.59719	257	17			16.9857	17	3.76423	3.73637	0.32495	7			419	260	3.6951	305	16.95				561	4975.97	4.49608	16.95
297	122	4.24926	199	17.1667		238	108	3.76164	166	17.1667		374	74	3.12998	306	17.2		288	79	2.53085	307	17.2		427	4.59426	261	17.2			17.1762		3.78872	3.76226	0.321728	7			420	261	3.70461	309	17.15				565	5038.56	4.55047	17.15
298	123	4.28409	201	17.3333		236	106	3.69198	168	17.3333		374	74	3.1347	308	17.3		288	79	2.52914	309	17.3		427	4.59279	263	17.3			17.2952		3.79186	3.77976	0.318103	7			424	265	3.76399	311	17.25				565	5038.56	4.54637	17.25
298	123	4.28409	203	17.5		235	105	3.65715	170	17.5		374	74	3.14415	312	17.5		290	81	2.59536	313	17.5		429	4.65952	267	17.5			17.4857		3.80519	3.79333	0.31397	7			424	265	3.75788	315	17.45				565	5038.56	4.53816	17.45
299	124	4.31892	205	17.6667		233	103	3.58749	172	17.6667		374	74	3.15359	316	17.7		291	82	2.62675	317	17.7		428	4.62176	271	17.7			17.6762		3.8053	3.80607	0.310995	7			426	267	3.783	319	17.65				566	5054.21	4.54561	17.65
299	124	4.31892	207	17.8333		231	101	3.51783	174	17.8333		374	74	3.15831	318	17.8		291	82	2.62504	319	17.8		428	4.62029	273	17.8			17.7952		3.8057	3.81699	0.30624	7			431	272	3.85799	321	17.75				566	5054.21	4.54151	17.75
299	124	4.31892	209	18		230	100	3.483	176	18		374	74	3.16776	322	18		292	83	2.65643	323	18		428	4.61736	277	18			17.9857	18	3.81524	3.82669	0.301301	7			436	277	3.92993	325	17.95				566	5054.21	4.5333	17.95
299	124	4.31892	211	18.1667		232	102	3.55266	178	18.1667		375	75	3.21203	326	18.2		294	85	2.72266	327	18.2		429	4.64926	281	18.2			18.1762		3.86134	3.83837	0.298133	7			442	283	4.01748	329	18.15				568	5085.5	4.5564	18.15
299	124	4.31892	213	18.3333		232	102	3.55266	180	18.3333		375	75	3.21676	328	18.3		295	86	2.75577	329	18.3		429	4.64779	283	18.3			18.2952		3.86552	3.84957	0.295339	7			442	283	4.01443	331	18.25				568	5085.5	4.55229	18.25
299	124	4.31892	215	18.5		228	98	3.41334	182	18.5		376	76	3.26103	332	18.5		298	89	2.85682	333	18.5		428	4.61003	287	18.5			18.4857		3.87233	3.86324	0.292932	7			446	287	4.07076	335	18.45				570	5116.8	4.57539	18.45
299	124	4.31892	217	18.6667		224	94	3.27402	184	18.6667		376	76	3.27048	336	18.7		300	91	2.92305	337	18.7		429	4.64192	291	18.7			18.6762		3.88136	3.87246	0.29078	7			453	294	4.17392	339	18.65				570	5116.8	4.56718	18.65
300	125	4.35375	219	18.8333		224	94	3.27402	186	18.8333		376	76	3.2752	338	18.8		300	91	2.92133	339	18.8		429	4.64046	293	18.8			18.7952		3.88776	3.88683	0.288851	7			454	295	4.18647	341	18.75				570	5116.8	4.56308	18.75
300	125	4.35375	221	19		224	94	3.27402	188	19		376	76	3.28465	342	19		299	90	2.88307	343	19		429	4.63752	297	19			18.9857	19	3.90576	3.89682	0.287713	7			455	296	4.19598	345	18.95				580	5273.27	4.71136	18.95
300	125	4.35375	223	19.1667		226	96	3.34368	190	19.1667		376	76	3.29409	346	19.2		299	90	2.87963	347	19.2		430	4.66942	301	19.2			19.2		3.92355	3.90651	0.340234	5			456	297	4.20548	349	19.15				581	5288.92	4.7188	19.15
300	125	4.35375	225	19.3333		225	95	3.30885	192	19.3333		376	76	3.29881	348	19.3		300	91	2.91274	349	19.3		430	4.66795	303	19.3			19.2667		3.92721	3.91128	0.287782	7			457	298	4.21804	351	19.25				582	5304.57	4.73035	19.25
300	125	4.35375	227	19.5		224	94	3.27402	194	19.5		375	75	3.27343	352	19.5		300	91	2.90931	353	19.5		430	4.66502	307	19.5			19.4286		3.91789	3.9114	0.288453	7			458	299	4.22754	355	19.45				582	5304.57	4.72214	19.45
300	125	4.35375	229	19.6667		224	94	3.27402	196	19.6667		375	75	3.28288	356	19.7		300	91	2.90587	357	19.7		431	4.69692	311	19.7			19.619		3.92125	3.91242	0.288533	7			459	300	4.23705	359	19.65				581	5288.92	4.69829	19.65
300	125	4.35375	231	19.8333		225	95	3.30885	198	19.8333		374	74	3.25277	358	19.8		300	91	2.90415	359	19.8		431	4.69545	313	19.8			19.7667		3.91822	3.90923	0.289636	7			459	300	4.23399	361	19.75				580	5273.27	4.67854	19.75
298	123	4.28409	233	20		224	94	3.27402	200	20		374	74	3.26221	362	20		299	90	2.86589	363	20		431	4.69252	317	20			19.9286	20	3.9034	3.90316	0.289711	7			461	302	4.25911	365	19.95				581	5288.92	4.68599	19.95
298	123	4.28409	235	20.1667		223	93	3.23919	202	20.1667		374	74	3.27166	366	20.2		300	91	2.89728	367	20.2		430	4.65475	321	20.2			20.119		3.90351	3.89619	0.289189	7			464	305	4.29983	369	20.15				581	5288.92	4.67778	20.15
296	121	4.21443	237	20.3333		221	91	3.16953	204	20.3333		374	74	3.27638	368	20.3		300	91	2.89557	369	20.3		430	4.65329	323	20.3			20.2667		3.88504	3.88793	0.289567	7			465	306	4.31239	371	20.25				581	5288.92	4.67368	20.25
296	121	4.21443	239	20.5		219	89	3.09987	206	20.5		373	73	3.251	372	20.5		299	90	2.8573	373	20.5		431	4.68518	327	20.5			20.4286		3.86851	3.87769	0.288835	7			465	306	4.30628	375	20.45				581	5288.92	4.66548	20.45
296	121	4.21443	241	20.6667		217	87	3.03021	208	20.6667		373	73	3.26044	376	20.7		301	92	2.92353	377	20.7		430	4.64742	331	20.7			20.619		3.86639	3.86754	0.288791	7			467	308	4.33139	379	20.65				581	5288.92	4.65728	20.65
296	121	4.21443	243	20.8333		217	87	3.03021	210	20.8333		373	73	3.26516	378	20.8		303	94	2.99147	379	20.8		430	4.64596	333	20.8			20.7667		3.87776	3.86097	0.28877	7			468	309	4.34395	381	20.75				581	5288.92	4.65317	20.75
294	119	4.14477	245	21		210	80	2.7864	212	21		372	72	3.23978	382	21		303	94	2.98803	383	21		429	4.60819	337	21			20.9286	21	3.81695	3.8543	0.289189	7			470	311	4.36906	385	20.95				577	5226.33	4.58238	20.95
294	119	4.14477	247	21.1667		211	81	2.82123	214	21.1667		372	72	3.24923	386	21.2		304	95	3.01943	387	21.2		428	4.57043	341	21.2			21.119		3.82701	3.84925	0.290573	7			473	314	4.40979	389	21.15				577	5226.33	4.57418	21.15
294	119	4.14477	249	21.3333		211	81	2.82123	216	21.3333		372	72	3.25395	388	21.3		304	95	3.01771	389	21.3		430	4.63862	343	21.3			21.2667		3.83616	3.84315	0.293018	7			473	314	4.40673	391	21.25				577	5226.33	4.57008	21.25
294	119	4.14477	251	21.5		211	81	2.82123	218	21.5		372	72	3.26339	392	21.5		305	96	3.0491	393	21.5		430	4.63569	347	21.5			21.4286		3.84399	3.8391	0.294611	7			475	316	4.43185	395	21.45				577	5226.33	4.56187	21.45
293	118	4.10994	253	21.6667		210	80	2.7864	220	21.6667		372	72	3.27284	396	21.7		306	97	3.0805	397	21.7		431	4.66759	351	21.7			21.619		3.84238	3.83506	0.295325	7			475	316	4.42574	399	21.65				577	5226.33	4.55367	21.65
292	117	4.07511	255	21.8333		209	79	2.75157	222	21.8333		371	71	3.24273	398	21.8		306	97	3.07878	399	21.8		431	4.66612	353	21.8			21.7667		3.82889	3.83117	0.298555	7			475	316	4.42269	401	21.75				578	5241.98	4.56521	21.75
292	117	4.07511	257	22		207	77	2.68191	224	22		372	72	3.28701	402	22		306	97	3.07706	401	21.9		432	4.69802	357	22			21.9143	22	3.82976	3.83115	0.300916	7			475	316	4.41658	405	21.95				579	5257.63	4.57266	21.95
290	115	4.00545	259	22.1667		207	77	2.68191	226	22.1667		372	72	3.29645	406	22.2								433	4.72991	361	22.2			22.1056		3.9493	3.83111	0.329978	6			475	316	4.41353	407	22.05				579	5257.63	4.56856	22.05
																																						475	316	4.41048	409	22.15				579	5257.63	4.56446	22.15
289	114	3.97062	261	22.3333		207	77	2.68191	228	22.3333														434	4.76328	363	22.3											477	318	4.43864	411	22.25				582	5304.57	4.6073	22.25
289	114	3.97062	263	22.5		206	76	2.64708	230	22.5														435	4.79517	367	22.5											480	321	4.48242	413	22.35				583	5320.22	4.61884	22.35
289	114	3.97062	265	22.6667		206	76	2.64708	232	22.6667														437	4.8619	371	22.7											481	322	4.49498	415	22.45				583	5320.22	4.61474	22.45
289	114	3.97062	267	22.8333		205	75	2.61225	234	22.8333														436	4.8256	373	22.8											482	323	4.50753	417	22.55				583	5320.22	4.61064	22.55
289	114	3.97062	269	23		206	76	2.64708	236	23														436	4.82267	377	23											482	323	4.50448	419	22.65				583	5320.22	4.60654	22.65
																																						482	323	4.50143	421	22.75				584	5335.87	4.61808	22.75
289	114	3.97062	271	23.1667																				435	4.78491	381	23.2											483	324	4.51398	423	22.85				584	5335.87	4.61398	22.85
287	112	3.90096	273	23.3333																				435	4.78344	383	23.3											485	326	4.54215	425	22.95				584	5335.87	4.60988	22.95
287	112	3.90096	275	23.5																				435	4.78051	387	23.5											485	326	4.5391	427	23.05				582	5304.57	4.57448	23.05
286	111	3.86613	277	23.6667																				435	4.77904	389	23.6											485	326	4.53604	429	23.15				582	5304.57	4.57038	23.15
																																						485	326	4.53299	431	23.25
																																						486	327	4.54555	433	23.35
																																						486	327	4.5425	435	23.45
																																						488	329	4.57066	437	23.55
																																						489	330	4.58322	439	23.65
																																						490	331	4.59578	441	23.75
																																						491	332	4.60833	443	23.85
																																						492	333	4.62089	445	23.95
																																						492	333	4.61784	447	24.05
																																						492	333	4.61478	449	24.15
																																						493	334	4.62734	451	24.25
																																						499	340	4.71794	453	24.35
																																						499	340	4.71489	455	24.45
																																						498	339	4.69623	457	24.55
																																						499	340	4.70878	459	24.65
																																						500	341	4.72134	461	24.75
																																						501	342	4.7339	463	24.85
																																						503	344	4.76206	465	24.95
																																						504	345	4.77462	467	25.05				545	4725.61	3.98732	23.25
																																						504	345	4.77157	469	25.15				474	3614.62	2.87223	23.35
																																						504	345	4.76851	471	25.25				401	2472.34	1.72584	23.45
																																						505	346	4.78107	473	25.35				336	1455.24	0.704643	23.55
																																						505	346	4.77802	475	25.45				274	485.079	-0.269616	23.65
																																						507	348	4.80618	477	25.55				208	-547.67	-1.30647	23.75
																																						507	348	4.80313	479	25.65				144	-1549.12	-2.31202	23.85
																																						507	348	4.80008	481	25.75				292	766.737	-0.0002627	23.95
																																						508	349	4.81264	483	25.85				292	766.737	-0.0043643	24.05
																																						509	350	4.82519	485	25.95				292	766.737	-0.00846591	24.15
																																						509	350	4.82214	487	26.05				291	751.09	-0.0282152	24.25
																																						510	351	4.8347	489	26.15				292	766.737	-0.0146183	24.3
																																						510	351	4.83164	491	26.25
																																						510	351	4.82859	493	26.35
																																						510	351	4.82554	495	26.45
																																						511	352	4.8381	497	26.55
																																						512	353	4.85065	499	26.65
																																						512	353	4.8476	501	26.75
																																						512	353	4.84455	503	26.85
																																						514	355	4.87271	505	26.95
																																						514	355	4.86966	507	27.05
																																						514	355	4.86661	509	27.15
																																						514	355	4.86356	511	27.25
																																						513	354	4.84489	513	27.35
																																						450	291	3.85848	515	27.45
																																						203	44	0	517	27.55
																																						203	44	-0.00305243	519	27.65
																																						203	44	-0.00610485	521	27.75
																																						203	44	-0.00915728	523	27.85
																																						203	44	-0.0122097	525	27.95
																																						203	44	-0.0152621	527	28.05
																																						203	44	-0.0183146	529	28.15
																																						204	45	-0.00575799	531	28.25
[truncated: 1 more columns]

## Sheet: Fig 3-sf1F - D180 pulls
060617 Xl Dorsal 180 pull						060623 XL DORSAL 180						060624 Xl Dorsal180		end pos unreliable					D180 mean force
10 at 12:30; frame 13 at 14:26						frame 15 at 15:26; 10 at 13:00						frame 7 at 14:11; 10 at 12:15
																						std err of hourly mean
probe position	displacement	force	frame -1	time from 10		probe position	displacement	force	frame -1	time from 10		probe position	displacement	force	frame -1	time from 10		Mean time	Mean Force	hours	Hourly Mean force		count
(movie x coordinate)	(pixels)	(micronewtons)		(hours)		(movie x coordinate)	(pixels)	(micronewtons)		(hours)		(movie x coordinate)	(pixels)	(micronewtons)		(hours)		(hours)	(micronewtons)		(micronewtons)
183	0	0	12	2
184	1	0.0360078	14	2.1
184	1	0.0371857	16	2.2
187	4	0.142853	18	2.3
188	5	0.178861	20	2.4		240	0	0	13	2.48								2.44	0.0894307		0.170787		2
189	6	0.214869	22	2.5		246	6	0.20855	14	2.53								2.515	0.21171		0.193319		2
189	6	0.216047	24	2.6		247	7	0.24252	16	2.63								2.615	0.229283		0.221314		2
189	6	0.217225	26	2.7		247	7	0.24166	18	2.73								2.715	0.229442		0.248063		2
191	8	0.288063	28	2.8		248	8	0.27563	20	2.83								2.815	0.281846		0.275529		2
191	8	0.28924	30	2.9		251	11	0.37926	22	2.93								2.915	0.33425		0.299319		2
191	8	0.290418	32	3		252	12	0.41323	24	3.03								3.015	0.351824	3	0.337813	0.0270853	2
192	9	0.326426	34	3.1		253	13	0.4472	26	3.13								3.115	0.386813		0.246212	0.124575	2
194	11	0.397264	36	3.2		253	13	0.44634	28	3.23								3.215	0.421802		0.284631	0.117987	2
195	12	0.433272	38	3.3		254	14	0.48031	30	3.33								3.315	0.456791		0.320341	0.116018	2
195	12	0.43445	40	3.4		255	15	0.51428	32	3.43								3.415	0.474365		0.348118	0.120381	2
																							0
196	13	0.470457	42	3.5		257	17	0.58308	34	3.53		160	0	0	38	3.55		3.52667	0.351179		0.373185	0.120667	3
197	14	0.506465	44	3.6		257	17	0.58222	36	3.63		163	3	0.10449	40	3.65		3.62667	0.397725		0.39535	0.124986	3
197	14	0.507643	46	3.7		258	18	0.61619	38	3.73		165	5	0.17415	42	3.75		3.72667	0.432661		0.419837	0.131425	3
198	15	0.543651	48	3.8		259	19	0.65016	40	3.83		165	5	0.17415	44	3.85		3.82667	0.455987		0.440841	0.13798	3
196	13	0.475169	50	3.9		260	20	0.68413	42	3.93		167	7	0.24381	46	3.95		3.92667	0.467703		0.463135	0.145225	3
194	11	0.406687	52	4		263	23	0.78776	44	4.03		167	7	0.24381	48	4.05		4.02667	0.479419	4	0.487493	0.154666	3
195	12	0.442694	54	4.1		266	26	0.89139	46	4.13		168	8	0.27864	50	4.15		4.12667	0.537575		0.518946	0.158702	3
194	11	0.409042	56	4.2		266	26	0.89053	48	4.23		169	9	0.31347	52	4.25		4.22667	0.537681		0.55156	0.168917	3
194	11	0.41022	58	4.3		268	28	0.95933	50	4.33		171	11	0.38313	54	4.35		4.32667	0.584227		0.584174	0.182651	3
195	12	0.446228	60	4.4		270	30	1.02813	52	4.43		172	12	0.41796	56	4.45		4.42667	0.630773		0.616788	0.197608	3
195	12	0.447406	62	4.5		272	32	1.09693	54	4.53		173	13	0.45279	58	4.55		4.52667	0.665709		0.650563	0.211252	3
195	12	0.448583	64	4.6		275	35	1.20056	56	4.63		175	15	0.52245	60	4.65		4.62667	0.723864		0.685499	0.2212	3
195	12	0.449761	66	4.7		277	37	1.26936	58	4.73		176	16	0.55728	62	4.75		4.72667	0.7588		0.71579	0.228559	3
196	13	0.485769	68	4.8		278	38	1.30333	60	4.83		176	16	0.55728	64	4.85		4.82667	0.782126		0.744921	0.238533	3
197	14	0.521777	70	4.9		278	38	1.30247	62	4.93		177	17	0.59211	66	4.95		4.92667	0.805452		0.769408	0.247382	3
197	14	0.522955	72	5		279	39	1.33644	64	5.03		178	18	0.62694	68	5.05		5.02667	0.828778	5	0.790412	0.254776	3
197	14	0.524133	74	5.1		279	39	1.33558	66	5.13		179	19	0.66177	70	5.15		5.12667	0.840494		0.809094	0.260058	3
195	12	0.45565	76	5.2		280	40	1.36955	68	5.23		179	19	0.66177	72	5.25		5.22667	0.82899		0.823132	0.26211	3
195	12	0.456828	78	5.3		280	40	1.36869	70	5.33		179	19	0.66177	74	5.35		5.32667	0.829096		0.834848	0.26196	3
195	12	0.458006	80	5.4		280	40	1.36783	72	5.43		180	20	0.6966	76	5.45		5.42667	0.840812		0.846564	0.26042	3
195	12	0.459184	82	5.5		280	40	1.36697	74	5.53		181	21	0.73143	78	5.55		5.52667	0.852528		0.862924	0.256776	3
196	13	0.495192	84	5.6		280	40	1.36611	76	5.63		181	21	0.73143	80	5.65		5.62667	0.864244		0.880445	0.250532	3
196	13	0.49637	86	5.7		280	40	1.36525	78	5.73		182	22	0.76626	82	5.75		5.72667	0.87596		0.901449	0.245002	3
197	14	0.532377	88	5.8		280	40	1.36439	80	5.83		183	23	0.80109	84	5.85		5.82667	0.899286		0.928258	0.23533	3
200	17	0.638045	90	5.9		280	40	1.36353	82	5.93		186	26	0.90558	86	5.95		5.92667	0.969052		0.962033	0.224801	3
202	19	0.708883	92	6		280	40	1.36267	84	6.03		187	27	0.94041	88	6.05		6.02667	1.00399	6	0.996969	0.214766	3
202	19	0.710061	94	6.1		281	41	1.39664	86	6.13		190	30	1.0449	90	6.15		6.12667	1.05053		1.03655	0.204544	3
203	20	0.746069	96	6.2		281	41	1.39578	88	6.23		193	33	1.14939	92	6.25		6.22667	1.09708		1.07845	0.194199	3
205	22	0.816907	98	6.3		282	42	1.42975	90	6.33		196	36	1.25388	94	6.35		6.32667	1.16685		1.12267	0.184016	3
205	22	0.818084	100	6.4		282	42	1.42889	92	6.43		198	38	1.32354	96	6.45		6.42667	1.19017		1.16574	0.176326	3
207	24	0.888922	102	6.5		283	43	1.46286	94	6.53		200	40	1.3932	98	6.55		6.52667	1.24833		1.20532	0.172192	3
209	26	0.95976	104	6.6		283	43	1.462	96	6.63		201	41	1.42803	100	6.65		6.62667	1.28326		1.24141	0.171568	3
210	27	0.995768	106	6.7		283	43	1.46114	98	6.73		203	43	1.49769	102	6.75		6.72667	1.3182		1.27519	0.169619	3
210	27	0.996946	108	6.8		283	43	1.46028	100	6.83		204	44	1.53252	104	6.85		6.82667	1.32992		1.30664	0.167612	3
211	28	1.03295	110	6.9		283	43	1.45942	102	6.93		206	46	1.60218	106	6.95		6.92667	1.36485		1.33345	0.167295	3
211	28	1.03413	112	7		283	43	1.45856	104	7.03		206	46	1.60218	108	7.05		7.02667	1.36496	7	1.36258	0.168019	3
212	29	1.07014	114	7.1		283	43	1.4577	106	7.13		207	47	1.63701	110	7.15		7.12667	1.38828		1.38707	0.16816	3
213	30	1.10615	116	7.2		284	44	1.49167	108	7.23		207	47	1.63701	112	7.25		7.22667	1.41161		1.41156	0.171456	3
213	30	1.10732	118	7.3		285	45	1.52564	110	7.33		208	48	1.67184	114	7.35		7.32667	1.43493		1.4372	0.174462	3
213	30	1.1085	120	7.4		288	48	1.62927	112	7.43		209	49	1.70667	116	7.45		7.42667	1.48148		1.46169	0.176551	3
214	31	1.14451	122	7.5		288	48	1.62841	114	7.53		209	49	1.70667	118	7.55		7.52667	1.4932		1.48502	0.179684	3
214	31	1.14569	124	7.6		290	50	1.69721	116	7.63		210	50	1.7415	120	7.65		7.62667	1.52813		1.51299	0.185691	3
215	32	1.1817	126	7.7		293	53	1.80084	118	7.73		210	50	1.7415	122	7.75		7.72667	1.57468		1.53631	0.192063	3
215	32	1.18287	128	7.8		294	54	1.83481	120	7.83		209	49	1.70667	124	7.85		7.82667	1.57478		1.56196	0.19693	3
215	32	1.18405	130	7.9		296	56	1.90361	122	7.93		209	49	1.70667	126	7.95		7.92667	1.59811		1.58877	0.199914	3
215	32	1.18523	132	8		300	60	2.04207	124	8.03		209	49	1.70667	128	8.05		8.02667	1.64466	8	1.61326	0.202677	3
215	32	1.18641	134	8.1		298	58	1.97155	126	8.13		209	49	1.70667	130	8.15		8.12667	1.62154		1.6389	0.205239	3
218	35	1.29208	136	8.2		299	59	2.00552	128	8.23		209	49	1.70667	132	8.25		8.22667	1.66809		1.66339	0.20657	3
220	37	1.36291	138	8.3		300	60	2.03949	130	8.33		209	49	1.70667	134	8.35		8.32667	1.70302		1.68672	0.209919	3
220	37	1.36409	140	8.4		302	62	2.10829	132	8.43		209	49	1.70667	136	8.45		8.42667	1.72635		1.71353	0.214148	3
222	39	1.43493	142	8.5		302	62	2.10743	134	8.53		209	49	1.70667	138	8.55		8.52667	1.74968		1.74266	0.217928	3
223	40	1.47094	144	8.6		303	63	2.1414	136	8.63		209	49	1.70667	140	8.65		8.62667	1.773		1.76947	0.217975	3
223	40	1.47211	146	8.7		306	66	2.24503	138	8.73		209	49	1.70667	142	8.75		8.72667	1.80794		1.79976	0.22081	3
224	41	1.50812	148	8.8		308	68	2.31383	140	8.83		209	49	1.70667	144	8.85		8.82667	1.84287		1.82541	0.225754	3
224	41	1.5093	150	8.9		309	69	2.3478	142	8.93		212	52	1.81116	146	8.95		8.92667	1.88942		1.84873	0.23273	3
225	42	1.54531	152	9		310	70	2.38177	144	9.03		212	52	1.81116	148	9.05		9.02667	1.91275	9	1.86974	0.237674	3
226	43	1.58132	154	9.1		311	71	2.41574	146	9.13		211	51	1.77633	150	9.15		9.12667	1.92446		1.89074	0.243285	3
226	43	1.58249	156	9.2		311	71	2.41488	148	9.23		211	51	1.77633	152	9.25		9.22667	1.92457		1.91523	0.246095	3
226	43	1.58367	158	9.3		312	72	2.44885	150	9.33		211	51	1.77633	154	9.35		9.32667	1.93628		1.93739	0.24524	3
226	43	1.58485	160	9.4		312	72	2.44799	152	9.43		211	51	1.77633	156	9.45		9.42667	1.93639		1.95956	0.242137	3
227	44	1.62086	162	9.5		312	72	2.44713	154	9.53		212	52	1.81116	158	9.55		9.52667	1.95972		1.98288	0.236963	3
229	46	1.69169	164	9.6		312	72	2.44627	156	9.63		215	55	1.91565	160	9.65		9.62667	2.01787		2.00621	0.232655	3
229	46	1.69287	166	9.7		312	72	2.44541	158	9.73		216	56	1.95048	162	9.75		9.72667	2.02959		2.03418	0.226092	3
229	46	1.69405	168	9.8		312	72	2.44455	160	9.83		219	59	2.05497	164	9.85		9.82667	2.06452		2.06563	0.218128	3
230	47	1.73006	170	9.9		312	72	2.44369	162	9.93		223	63	2.19429	166	9.95		9.92667	2.12268		2.09708	0.210575	3
230	47	1.73124	172	10		313	73	2.47766	164	10.03		224	64	2.22912	168	10.05		10.0267	2.14601	10	2.14363	0.208965	3
232	49	1.80207	174	10.1		313	73	2.4768	166	10.13		227	67	2.33361	170	10.15		10.1267	2.20416		2.18669	0.206886	3
233	50	1.83808	176	10.2		312	72	2.44111	168	10.23		230	70	2.4381	172	10.25		10.2267	2.2391		2.22743	0.206525	3
233	50	1.83926	178	10.3		312	72	2.44025	170	10.33		231	71	2.47293	174	10.35		10.3267	2.25081		2.26818	0.206577	3
235	52	1.9101	180	10.4		318	78	2.64837	172	10.43		236	76	2.64708	176	10.45		10.4267	2.40185		2.32053	0.195092	3
236	53	1.94611	182	10.5		315	75	2.54302	174	10.53		237	77	2.68191	178	10.55		10.5267	2.39035		2.36243	0.193702	3
238	55	2.01694	184	10.6		315	75	2.54216	176	10.63		238	78	2.71674	180	10.65		10.6267	2.42528		2.40085	0.193548	3
239	56	2.05295	186	10.7		315	75	2.5413	178	10.73		238	78	2.71674	182	10.75		10.7267	2.437		2.44739	0.18626	3
250	67	2.43726	188	10.8		315	75	2.54044	180	10.83		240	80	2.7864	184	10.85		10.8267	2.58803		2.48813	0.183855	3
243	60	2.19463	190	10.9		316	76	2.57441	182	10.93		242	82	2.85606	186	10.95		10.9267	2.5417		2.5312	0.181628	3
242	59	2.16097	192	11		316	76	2.57355	184	11.03		242	82	2.85606	188	11.05		11.0267	2.53019	11	2.56149	0.177652	3
251	68	2.47562	194	11.1		317	77	2.60752	186	11.13		244	84	2.92572	190	11.15		11.1267	2.66962		2.59526	0.175729	3
247	64	2.33748	196	11.2		319	79	2.67632	188	11.23		244	84	2.92572	192	11.25		11.2267	2.64651		2.62904	0.174194	3
248	65	2.37349	198	11.3		319	79	2.67546	190	11.33		246	86	2.99538	194	11.35		11.3267	2.68144		2.66281	0.172723	3
248	65	2.37467	200	11.4		320	80	2.70943	192	11.43		247	87	3.03021	196	11.45		11.4267	2.70477		2.69078	0.185486	3
248	65	2.37584	202	11.5		321	81	2.7434	194	11.53		248	88	3.06504	198	11.55		11.5267	2.72809		2.72688	0.187087	3
249	66	2.41185	204	11.6		323	83	2.8122	196	11.63		248	88	3.06504	200	11.65		11.6267	2.76303		2.76646	0.18873	3
250	67	2.44786	206	11.7		323	83	2.81134	198	11.73		248	88	3.06504	202	11.75		11.7267	2.77475		2.79559	0.195449	3
251	68	2.48387	208	11.8		324	84	2.84531	200	11.83		254	94	3.27402	204	11.85		11.8267	2.86773		2.83053	0.197101	3
253	70	2.5547	210	11.9		325	85	2.87928	202	11.93		254	94	3.27402	206	11.95		11.9267	2.90267		2.86662	0.199855	3
253	70	2.55588	212	12		326	86	2.91325	204	12.03		255	95	3.30885	208	12.05		12.0267	2.92599	12	2.90156	0.201675	3
255	72	2.62672	214	12.1		327	87	2.94722	206	12.13		255	95	3.30885	210	12.15		12.1267	2.96093		2.9365	0.204696	3
257	74	2.69756	216	12.2		327	87	2.94636	208	12.23		256	96	3.34368	212	12.25		12.2267	2.99587		2.97608	0.206924	3
258	75	2.73357	218	12.3		327	87	2.9455	210	12.33		259	99	3.44817	214	12.35		12.3267	3.04241		3.01914	0.208109	3
258	75	2.73474	220	12.4		328	88	2.97947	212	12.43		259	99	3.44817	216	12.45		12.4267	3.05413		3.05291	0.204	3
258	75	2.73592	222	12.5		328	88	2.97861	214	12.53		261	101	3.51783	218	12.55		12.5267	3.07745		3.08669	0.198474	3
261	78	2.84159	224	12.6		331	91	3.08224	216	12.63		262	102	3.55266	220	12.65		12.6267	3.15883		3.11814	0.192267	3
263	80	2.91243	226	12.7		333	93	3.15104	218	12.73		262	102	3.55266	222	12.75		12.7267	3.20538		3.14843	0.190503	3
263	80	2.91361	228	12.8		333	93	3.15018	220	12.83		262	102	3.55266	224	12.85		12.8267	3.20548		3.1764	0.189219	3
267	84	3.0541	230	12.9		332	92	3.11449	222	12.93		262	102	3.55266	226	12.95		12.9267	3.24042		3.20089	0.184187	3
267	84	3.05528	232	13		332	92	3.11363	224	13.03		262	102	3.55266	228	13.05		13.0267	3.24052	13	3.22654	0.180466	3
267	84	3.05646	234	13.1		332	92	3.11277	226	13.13		264	104	3.62232	230	13.15		13.1267	3.26385		3.2487	0.17319	3
267	84	3.05764	236	13.2		333	93	3.14674	228	13.23		264	104	3.62232	232	13.25		13.2267	3.27557		3.26274	0.16856	3
269	86	3.12847	238	13.3		332	92	3.11105	230	13.33		264	104	3.62232	234	13.35		13.3267	3.28728		3.29071	0.157168	3
269	86	3.12965	240	13.4		333	93	3.14502	232	13.43		265	105	3.65715	236	13.45		13.4267	3.31061		3.31055	0.152034	3
270	87	3.16566	242	13.5		332	92	3.10933	234	13.53		264	104	3.62232	238	13.55		13.5267	3.2991		3.32227	0.1511	3
270	87	3.16684	244	13.6		332	92	3.10847	236	13.63		264	104	3.62232	240	13.65		13.6267	3.29921		3.33515	0.152328	3
285	102	3.69047	246	13.7		333	93	3.14244	238	13.73		264	104	3.62232	242	13.75		13.7267	3.48508		3.34855	0.150602	3
278	95	3.44783	248	13.8		333	93	3.14158	240	13.83		264	104	3.62232	244	13.85		13.8267	3.40391		3.36177	0.15187	3
275	92	3.34452	250	13.9		332	92	3.10589	242	13.93		264	104	3.62232	246	13.95		13.9267	3.35758		3.37288	0.153029	3
276	93	3.38053	252	14		331	91	3.0702	244	14.03		265	105	3.65715	248	14.05		14.0267	3.36929	14	3.3822	0.155077	3
																							0
277	94	3.41654	254	14.1								265	105	3.65715	250	14.15		14.125	3.53684		3.39212	0.156098	2
277	94	3.41771	256	14.2								266	106	3.69198	252	14.25		14.225	3.55485		3.40224	0.157328	2
276	93	3.38406	258	14.3								266	106	3.69198	254	14.35		14.325	3.53802		3.39146	0.159445	2
277	94	3.42007	260	14.4								266	106	3.69198	256	14.45		14.425	3.55603		3.38474	0.164735	2
277	94	3.42125	262	14.5								265	105	3.65715	258	14.55		14.525	3.5392		3.38267	0.170499	2
277	94	3.42243	264	14.6								265	105	3.65715	260	14.65		14.625	3.53979		3.53949	0.0903783	2
278	95	3.45843	266	14.7								264	104	3.62232	262	14.75		14.725	3.54038		3.55537	0.0767842	2
277	94	3.42478	268	14.8								264	104	3.62232	264	14.85		14.825	3.52355		3.56549	0.0641774	2
278	95	3.46079	270	14.9								264	104	3.62232	266	14.95		14.925	3.54155		3.56788	0.0566377	2
278	95	3.46197	272	15								263	103	3.58749	268	15.05		15.025	3.52473	15	3.56739	0.0495889	2
286	103	3.74179	274	15.1																			1
284	101	3.6733	276	15.2																			1
279	96	3.50033	278	15.3																			1
279	96	3.50151	280	15.4																			1
279	96	3.50269	282	15.5																			1
279	96	3.50386	284	15.6																			1
279	96	3.50504	286	15.7																			1
281	98	3.57588	288	15.8																			1
281	98	3.57706	290	15.9																			1
281	98	3.57824	292	16																			1
281	98	3.57941	294	16.1																			1
281	98	3.58059	296	16.2																			1
281	98	3.58177	298	16.3																			1
281	98	3.58295	300	16.4																			1
281	98	3.58412	302	16.5																			1
281	98	3.5853	304	16.6																			1
281	98	3.58648	306	16.7																			1
281	98	3.58766	308	16.8																			1
281	98	3.58884	310	16.9																			1
282	99	3.62484	312	17																			1
281	98	3.59119	314	17.1																			1
280	97	3.55754	316	17.2																			1
280	97	3.55872	318	17.3																			1
280	97	3.5599	320	17.4																			1
280	97	3.56107	322	17.5																			1
280	97	3.56225	324	17.6																			1
280	97	3.56343	326	17.7																			1
280	97	3.56461	328	17.8																			1
280	97	3.56578	330	17.9																			1
280	97	3.56696	332	18																			1
280	97	3.56814	334	18.1																			1
280	97	3.56932	336	18.2																			1
280	97	3.5705	338	18.3																			1
280	97	3.57167	340	18.4																			1
280	97	3.57285	342	18.5																			1
280	97	3.57403	344	18.6																			1
280	97	3.57521	346	18.7																			1
280	97	3.57638	348	18.8																			1
280	97	3.57756	350	18.9																			1
279	96	3.54391	352	19																			1
279	96	3.54509	354	19.1																			1
279	96	3.54627	356	19.2																			1
279	96	3.54744	358	19.3																			1
279	96	3.54862	360	19.4																			1
279	96	3.5498	362	19.5																			1
279	96	3.55098	364	19.6																			1
279	96	3.55216	366	19.7																			1
279	96	3.55333	368	19.8																			1
279	96	3.55451	370	19.9																			1
278	95	3.52086	372	20																			1
279	96	3.55687	374	20.1																			1
279	96	3.55804	376	20.2																			1
279	96	3.55922	378	20.3																			1
279	96	3.5604	380	20.4																			1
279	96	3.56158	382	20.5																			1

## Sheet: Fig 3-sf1G - UV Pulls
070615 Xl UV7 giant prb4		frame 10 = last 0				090109 Xl UV6 giant prb4							070614 Xl UV5 giant prb4							070609 Xl UV5 prb4 giant							070605 Xl UV giant probe 4						050916 Xl UV6.0 pull						051014 Xl UV7.5 giant pull						051026 Xl UV 7_5 giant pull
frame 10 at 12:41; st 10 at 9:45			end 0 = 30 at 461			probe 4							10 at 9:45; frame 2 at 12:55; last true 0 at frame 10			50 at 427 = new 0				frame 20 at 13:34; stage 10 at 10:30							frame 2 at 11:28; 10 at 10:00						st 10 at 10:30; frame 19 at 14:41						15:51 frame 29; controls 12.5 at 15:01; 10+ (a few 10.5) at 10:54; call 10 at 10:00						frame 12 = 14:12; stage 10 at 10:30 to 11
						frame 16 at 17:45		10 at 17:30
probe position	displacement	force	frame -1	time from 10		probe position	displacement	force	frame	time from 10			probe position	displacement	force	frame -1	time from 10			probe position	displacement	force	frame -1	time from 10			probe position	displacement	force-drift	frame -1	time from 10		probe position	displacement	force-drift	frame -1	time from 10		probe position	displacement	force-drift	frame -1	time from 10		probe position	displacement	force-drift	frame -1	time from 10
(movie x coordinate)	(pixels)	(micronewtons)		(hours)		(movie x coordinate)	(pixels)	(micronewtons)		(hours)			(movie x coordinate)	(pixels)	(micronewtons)		(hours)			(movie x coordinate)	(pixels)	(micronewtons)		(hours)			(movie x coordinate)	(pixels)	(micronewtons)		(hours)		(movie x coordinate)	(pixels)	(micronewtons)		(hours)		(movie x coordinate)	(pixels)	(micronewtons)		(hours)		(movie x coordinate)	(pixels)	(micronewtons)		(hours)
266	0	0	9	2.95
282	16	0.157753	11	3.05
291	25	0.245911	13	3.15
309	43	0.423548	15	3.25
319	53	0.521649	17	3.35
323	57	0.560097	19	3.45
344	78	0.767561	21	3.55									175	0	0	9	3.55
357	91	0.895487	23	3.65									184	9	0.0867193	11	3.65																												242	1		13	3.6
359	93	0.914052	25	3.75									199	24	0.233091	13	3.75																												242	1		15	3.7
360	94	0.922674	27	3.85									212	37	0.359578	15	3.85																												241	0		17	3.8
360	94	0.921354	29	3.95									221	46	0.446298	17	3.95																												241	0		19	3.9
361	95	0.929976	31	4.05									223	48	0.463423	19	4.05																												241	0	0	21	4
361	95	0.928657	33	4.15									224	49	0.470606	21	4.15																												242	1	0.03483	23	4.1
361	95	0.927337	35	4.25									226	51	0.487731	23	4.25																												243	2	0.06966	25	4.2
362	96	0.935959	37	4.35									226	51	0.484972	25	4.35																												244	3	0.10449	27	4.3
363	97	0.944582	39	4.45									226	51	0.482213	27	4.45			231	0	0	47	4.4									165	0	0	22	4.4								245	4	0.13932	29	4.4
365	99	0.963146	41	4.55									226	51	0.479454	29	4.55			233	2	0.031218	49	4.5									167	2	0.0691071	24	4.5								249	8	0.27864	33	4.5
366	100	0.971768	43	4.65									230	55	0.516463	31	4.65			237	6	0.093654	51	4.6									168	3	0.103384	26	4.6								249	8	0.27864	35	4.6
376	110	1.06987	45	4.75									239	64	0.603182	33	4.75			246	15	0.234135	53	4.7									171	6	0.207321	28	4.7								249	8	0.27864	37	4.7
384	118	1.14809	47	4.85									245	70	0.660075	35	4.85			247	16	0.249744	55	4.8			223	0	-0.004379	67	4.8		172	7	0.241599	30	4.8								250	9	0.31347	39	4.8
393	127	1.23624	49	4.95									252	77	0.72691	37	4.95			246	15	0.234135	57	4.9			224	1	0.00685101	69	4.9		172	7	0.241046	32	4.9								252	11	0.38313	41	4.9
393	127	1.23492	51	5.05									256	81	0.76392	39	5.05			246	15	0.234135	59	5			235	12	0.174171	71	5		175	10	0.344983	34	5								251	10	0.3483	45	5
393	127	1.2336	53	5.15									258	83	0.781045	41	5.15			254	23	0.359007	61	5.1			239	16	0.232228	73	5.1		175	10	0.34443	36	5.1								251	10	0.3483	47	5.1
393	127	1.23228	55	5.25									265	90	0.84788	43	5.25			255	24	0.374616	63	5.2			246	23	0.337112	75	5.2		176	11	0.378707	38	5.2								250	9	0.31347	49	5.2
392	126	1.22102	57	5.35									284	109	1.03402	45	5.35			263	32	0.499488	65	5.3			250	27	0.395169	77	5.3		176	11	0.378154	40	5.3								251	10	0.3483	51	5.3
392	126	1.2197	59	5.45									288	113	1.07103	47	5.45			269	38	0.593142	67	5.4			250	27	0.39079	79	5.4		176	11	0.377601	42	5.4								251	10	0.3483	53	5.4
392	126	1.21838	61	5.55									288	113	1.06827	49	5.55			282	51	0.796059	69	5.5			251	28	0.40202	81	5.5		177	12	0.411879	44	5.5								251	10	0.3483	55	5.5
394	128	1.23695	63	5.65									290	115	1.08539	51	5.65			290	59	0.920931	71	5.6			254	31	0.444468	83	5.6		178	13	0.446156	46	5.6								252	11	0.38313	57	5.6
402	136	1.31516	65	5.75									293	118	1.11246	53	5.75			300	69	1.07702	73	5.7			257	34	0.486916	85	5.7		179	14	0.480433	48	5.7								253	12	0.41796	59	5.7
423	157	1.52263	67	5.85									303	128	1.20912	55	5.85			303	72	1.12385	75	5.8			260	37	0.529364	87	5.8		180	15	0.51471	50	5.8								254	13	0.45279	61	5.8
425	159	1.54119	69	5.95									308	133	1.25607	57	5.95			304	73	1.13946	77	5.9			261	38	0.540594	89	5.9		181	16	0.548987	52	5.9								255	14	0.48762	63	5.9
427	161	1.55976	71	6.05									319	144	1.36268	59	6.05			309	78	1.2175	79	6			264	41	0.583042	91	6		182	17	0.583264	54	6		233	0	0	30	5.95		259	18	0.62694	65	6
435	169	1.63797	73	6.15									330	155	1.46928	61	6.15			309	78	1.2175	81	6.1			272	49	0.703535	93	6.1		183	18	0.617541	56	6.1		236	3	0.10449	32	6.05		262	21	0.73143	67	6.1
441	175	1.69631	75	6.25									338	163	1.54606	63	6.25			309	78	1.2175	83	6.2			276	53	0.761592	95	6.2		184	19	0.651819	58	6.2		237	4	0.13932	34	6.15		265	24	0.83592	69	6.2
443	177	1.71487	77	6.35									346	171	1.62284	65	6.35			309	78	1.2175	85	6.3			280	57	0.819649	97	6.3		186	21	0.720926	60	6.3		238	5	0.17415	36	6.25		265	24	0.83592	71	6.3
444	178	1.72349	79	6.45									354	179	1.69961	67	6.45			316	85	1.32677	87	6.4			282	59	0.846488	99	6.4		189	24	0.824863	62	6.4		243	10	0.3483	38	6.35		268	27	0.94041	73	6.4
449	183	1.77188	81	6.55									364	189	1.79627	69	6.55			321	90	1.40481	89	6.5			285	62	0.888936	101	6.5		191	26	0.89397	64	6.5		243	10	0.3483	40	6.45		269	28	0.97524	75	6.5
459	193	1.86998	83	6.65									378	203	1.9327	71	6.65			324	93	1.45164	91	6.6			290	67	0.962602	103	6.6		193	28	0.963077	66	6.6		243	10	0.3483	42	6.55		270	29	1.01007	77	6.6
482	216	2.09733	85	6.75									388	213	2.02937	73	6.75			326	95	1.48286	93	6.7			293	70	1.00505	105	6.7		195	30	1.03218	68	6.7		243	10	0.3483	44	6.65		272	31	1.07973	79	6.7
488	222	2.15566	87	6.85									393	218	2.07632	75	6.85			326	95	1.48286	95	6.8			296	73	1.0475	107	6.8		198	33	1.13612	70	6.8		244	11	0.38313	46	6.75		274	33	1.14939	81	6.8
498	232	2.25376	89	6.95									395	220	2.09344	77	6.95			326	95	1.48286	97	6.9			297	74	1.05873	109	6.9		201	36	1.24006	72	6.9		243	10	0.3483	48	6.85		275	34	1.18422	83	6.9
516	250	2.4314	91	7.05									397	222	2.11057	79	7.05			329	98	1.52968	99	7			295	72	1.02313	111	7		202	37	1.27434	74	7		242	9	0.31347	50	6.95		277	36	1.25388	85	7
529	263	2.55933	93	7.15									397	222	2.10781	81	7.15			331	100	1.5609	101	7.1			298	75	1.06558	113	7.1		203	38	1.30861	76	7.1		238	10	0.3483	52	7.05		279	38	1.32354	87	7.1
546	280	2.72702	95	7.25									368	225	2.13487	83	7.25			331	100	1.5609	103	7.2			302	79	1.12364	115	7.2		204	39	1.34289	78	7.2		238	10	0.3483	54	7.15		280	39	1.35837	89	7.2
575	309	3.01402	97	7.35									372	197	1.85374	85	7.35			332	101	1.57651	105	7.3			303	80	1.13487	117	7.3		205	40	1.37717	80	7.3		238	10	0.3483	56	7.25		283	42	1.46286	91	7.3
579	313	3.05247	99	7.45									375	200	1.88081	87	7.45			332	101	1.57651	107	7.4			313	90	1.28658	119	7.4		206	41	1.41144	82	7.4		241	13	0.45279	58	7.35		286	45	1.56735	93	7.4
591	325	3.17045	101	7.55									383	208	1.95758	89	7.55			332	101	1.57651	109	7.5			322	99	1.42268	121	7.5		207	42	1.44572	84	7.5		241	13	0.45279	60	7.45		286	45	1.56735	95	7.5
601	335	3.26856	103	7.65									393	218	2.05424	91	7.65			332	101	1.57651	111	7.6			323	100	1.43391	123	7.6		207	42	1.44517	86	7.6		243	15	0.52245	62	7.55		287	46	1.60218	97	7.6
611	345	3.36666	105	7.75		434.73	0	0	166	7.75			396	221	2.08131	93	7.75			332	101	1.57651	113	7.7			329	106	1.52318	125	7.7		205	40	1.37496	88	7.7		244	16	0.55728	64	7.65		288	47	1.63701	99	7.7
617	351	3.42499	107	7.85		496.65	61.92	0.745919	168	7.85			401	226	2.12826	95	7.85			332	101	1.57651	115	7.8			333	110	1.58124	127	7.8		206	41	1.40923	90	7.8		244	16	0.55728	66	7.75		288	47	1.63701	101	7.8
621	355	3.46344	109	7.95		519.87	85.14	1.02357	170	7.95			406	231	2.17521	97	7.95			332	101	1.57651	117	7.9			335	112	1.60808	129	7.9		206	41	1.40868	92	7.9		244	16	0.55728	68	7.85		288	47	1.63701	103	7.9
624	358	3.49194	111	8.05		546.96	112.23	1.34804	172	8.05			413	238	2.24205	99	8.05			333	102	1.59212	119	8			338	115	1.65053	131	8		206	41	1.40813	94	8		245	17	0.59211	70	7.95		290	49	1.70667	105	8
628	362	3.53039	113	8.15		549.54	114.81	1.37761	173	8.1			415	240	2.25917	101	8.15			334	103	1.60773	121	8.1			343	120	1.72419	133	8.1		206	41	1.40757	96	8.1		248	20	0.6966	72	8.05		291	50	1.7415	107	8.1
628	362	3.52907	115	8.25		549.54	114.81	1.37429	175	8.2			420	245	2.30612	103	8.25			334	103	1.60773	123	8.2			343	120	1.71982	135	8.2		207	42	1.44185	98	8.2		248	20	0.6966	74	8.15		292	51	1.77633	109	8.2
629	363	3.53769	117	8.35		549.54	114.81	1.37264	176	8.25			427	252	2.37296	105	8.35			334	103	1.60773	125	8.3	dish starts leaking somewhere around here		347	124	1.77787	137	8.3		207	42	1.4413	100	8.3		249	21	0.73143	76	8.25		293	52	1.81116	111	8.3
630	364	3.54632	119	8.45		549.54	114.81	1.36767	179	8.4			440	265	2.49945	107	8.45			334	103	1.60773	127	8.4			347	124	1.77349	139	8.4		207	42	1.44075	102	8.4		250	22	0.76626	78	8.35		292	51	1.77633	113	8.4
631	365	3.55494	121	8.55		549.54	114.81	1.3627	182	8.55			446	271	2.55634	109	8.55			334	103	1.60773	129	8.5			350	127	1.81594	141	8.5		208	43	1.47502	104	8.5		252	24	0.83592	80	8.45		293	52	1.81116	115	8.5
631	365	3.55362	123	8.65		549.54	114.81	1.3627	182	8.55			446	271	2.55358	111	8.65			333	102	1.59212	131	8.6			357	134	1.92083	143	8.6		209	44	1.5093	106	8.6		252	24	0.83592	82	8.55		292	51	1.77633	117	8.6
631	365	3.5523	125	8.75		549.54	114.81	1.35773	185	8.7			448	273	2.57071	113	8.75			333	102	1.59212	133	8.7			359	136	1.94766	145	8.7		209	44	1.50875	108	8.7		252	24	0.83592	84	8.65		292	51	1.77633	119	8.7
631	365	3.55098	127	8.85		549.54	114.81	1.35276	188	8.85			448	273	2.56795	115	8.85			332	101	1.57651	135	8.8			360	137	1.95889	147	8.8		209	44	1.50819	110	8.8		253	25	0.87075	86	8.75		292	51	1.77633	121	8.8
631	365	3.54966	129	8.95		552	117.27	1.38087	189	8.9			449	274	2.57513	117	8.95			332	101	1.57651	137	8.9			360	137	1.95452	149	8.9		212	47	1.61213	112	8.9		253	25	0.87075	88	8.85		292	51	1.77633	123	8.9
628	362	3.51851	131	9.05		555.99	121.26	1.42583	191	9			451	276	2.59226	119	9.05			332	101	1.57651	139	9			361	138	1.96575	151	9		213	48	1.64641	114	9		258	30	1.0449	90	8.95		292	51	1.77633	125	9
627	361	3.50725	133	9.15		555.99	121.26	1.42086	194	9.15			451	276	2.5895	121	9.15			332	101	1.57651	141	9.1			361	138	1.96137	153	9.1		214	49	1.68069	116	9.1		259	31	1.07973	92	9.05		292	51	1.77633	127	9.1
624	358	3.47611	135	9.25		557.28	122.55	1.43316	196	9.25			452	277	2.59668	123	9.25			332	101	1.57651	143	9.2			361	138	1.95699	155	9.2		215	50	1.71496	118	9.2		261	33	1.14939	94	9.15		292	51	1.77633	129	9.2
619	353	3.42508	137	9.35		575.34	140.61	1.65003	197	9.3			453	278	2.60386	125	9.35			332	101	1.57651	145	9.3			360	137	1.937	157	9.3		217	52	1.78407	120	9.3		262	34	1.18422	96	9.25		292	51	1.77633	131	9.3
613	347	3.3641	139	9.45		575.34	140.61	1.64837	198	9.35			454	279	2.61105	127	9.45			332	101	1.57651	147	9.4			360	137	1.93262	159	9.4		219	54	1.85318	122	9.4		263	35	1.21905	98	9.35		295	54	1.88082	133	9.4
606	340	3.29319	141	9.55		577.92	143.19	1.67462	201	9.5			453	278	2.59834	129	9.55			333	102	1.59212	149	9.5			360	137	1.92824	161	9.5		220	55	1.88745	124	9.5		264	36	1.25388	100	9.45		295	54	1.88082	135	9.5
603	337	3.26204	143	9.65		581.79	147.06	1.71648	204	9.65			452	277	2.58564	131	9.65										360	137	1.92386	163	9.6		220	55	1.8869	126	9.6		266	38	1.32354	102	9.55		295	54	1.88082	137	9.6
601	335	3.24084	145	9.75		584.37	149.64	1.74604	205	9.7			452	277	2.58288	133	9.75										360	137	1.91948	165	9.7		221	56	1.92118	128	9.7		267	39	1.35837	104	9.65		295	54	1.88082	139	9.7
597	331	3.19975	147	9.85		597.27	162.54	1.90048	206	9.75			452	277	2.58013	135	9.85										361	138	1.93071	167	9.8		221	56	1.92063	130	9.8		267	39	1.35837	106	9.75		295	54	1.88082	141	9.8
594	328	3.16861	149	9.95		611.46	176.73	2.07052	207	9.8			453	278	2.58731	137	9.95										362	139	1.94194	169	9.9		220	55	1.88524	132	9.9		266	38	1.32354	108	9.85		295	54	1.88082	143	9.9
592	326	3.1474	151	10.05		614.04	179.31	2.09677	210	9.95			451	276	2.56467	139	10.05										363	140	1.95317	171	10		218	53	1.81503	134	10		266	38	1.32354	110	9.95		295	54	1.88082	145	10
592	326	3.14608	153	10.15		614.04	179.31	2.0918	213	10.1			451	276	2.56191	141	10.15										366	143	1.99562	173	10.1		217	52	1.77965	136	10.1		265	37	1.28871	112	10.05		295	54	1.88082	147	10.1
592	326	3.14476	155	10.25		614.04	179.31	2.08683	216	10.25			443	268	2.47961	143	10.25										366	143	1.99124	175	10.2		214	49	1.6746	138	10.2		264	36	1.25388	114	10.15		295	54	1.88082	149	10.2
592	326	3.14344	157	10.35		613	178.27	2.07259	217	10.3			442	267	2.46691	145	10.35										367	144	2.00247	177	10.3		214	49	1.67405	140	10.3		264	36	1.25388	116	10.25		295	54	1.88082	151	10.3
590	324	3.12224	159	10.45		612.75	178.02	2.06625	219	10.4			442	267	2.46415	147	10.45										368	145	2.0137	179	10.4		214	49	1.6735	142	10.4		264	36	1.25388	118	10.35		295	54	1.88082	153	10.4
587	321	3.09109	161	10.55		612.75	178.02	2.06128	222	10.55			442	267	2.46139	149	10.55										368	145	2.00932	181	10.5		214	49	1.67295	144	10.5		263	35	1.21905	120	10.45		295	54	1.88082	155	10.5
584	318	3.05995	163	10.65		612.75	178.02	2.05631	225	10.7			442	267	2.45863	151	10.65										367	144	1.98934	183	10.6		215	50	1.70722	146	10.6		263	35	1.21905	122	10.55		295	54	1.88082	157	10.6
584	318	3.05863	165	10.75		612	177.27	2.04558	226	10.75			442	267	2.45587	153	10.75										367	144	1.98496	185	10.7		214	49	1.67184	148	10.7		263	35	1.21905	124	10.65		296	55	1.91565	159	10.7
584	318	3.05731	167	10.85		611.46	176.73	2.03573	228	10.85			442	267	2.45311	155	10.85										368	145	1.99619	187	10.8		214	49	1.67129	150	10.8		262	34	1.18422	126	10.75		296	55	1.91565	161	10.8
584	318	3.05599	169	10.95		611.46	176.73	2.03076	231	11			442	267	2.45036	157	10.95										370	147	2.02303	189	10.9		214	49	1.67073	152	10.9		262	34	1.18422	128	10.85		296	55	1.91565	163	10.9
583	317	3.04473	171	11.05		611.46	176.73	2.02911	232	11.05			442	267	2.4476	159	11.05										372	149	2.04986	191	11		213	48	1.63535	154	11		261	33	1.14939	130	10.95		296	55	1.91565	165	11
583	317	3.04341	173	11.15		611.46	176.73	2.02579	234	11.15			442	267	2.44484	161	11.15										372	149	2.04549	193	11.1		213	48	1.6348	156	11.1		259	31	1.07973	132	11.05		296	55	1.91565	167	11.1
583	317	3.04209	175	11.25		611.46	176.73	2.02082	237	11.3			442	267	2.44208	163	11.25										372	149	2.04111	195	11.2		212	47	1.59942	158	11.2		258	30	1.0449	134	11.15		295	54	1.88082	169	11.2
582	316	3.03083	177	11.35		611.46	176.73	2.01917	238	11.35			437	262	2.38961	165	11.35										374	151	2.06795	197	11.3		212	47	1.59886	160	11.3		258	30	1.0449	136	11.25		293	52	1.81116	171	11.3
580	314	3.00962	179	11.45		611.46	176.73	2.01585	240	11.45			430	255	2.31726	167	11.45										377	154	2.11039	199	11.4		211	46	1.56348	162	11.4		259	31	1.07973	138	11.35		294	53	1.84599	173	11.4
576	310	2.96853	181	11.55		608.88	174.15	1.97967	243	11.6			429	254	2.30455	169	11.55										377	154	2.10601	201	11.5		210	45	1.5281	164	11.5		259	31	1.07973	140	11.45		294	53	1.84599	175	11.5
576	310	2.96721	183	11.65		608.88	174.15	1.97801	244	11.65			423	248	2.24214	171	11.65										378	155	2.11724	203	11.6		209	44	1.49271	166	11.6		259	31	1.07973	142	11.55		294	53	1.84599	177	11.6
573	307	2.93607	185	11.75		608.88	174.15	1.9747	246	11.75			423	248	2.23938	173	11.75										377	154	2.09726	205	11.7		209	44	1.49216	168	11.7		259	31	1.07973	144	11.65		294	53	1.84599	179	11.7
573	307	2.93475	187	11.85		608.88	174.15	1.97304	247	11.8			421	246	2.21674	175	11.85										377	154	2.09288	207	11.8		209	44	1.49161	170	11.8		261	33	1.14939	146	11.75		293	52	1.81116	181	11.8
573	307	2.93343	189	11.95		608.88	174.15	1.97138	248	11.85			420	245	2.20404	177	11.95										377	154	2.0885	209	11.9		208	43	1.45623	172	11.9		261	33	1.14939	148	11.85		293	52	1.81116	183	11.9
572	306	2.92217	191	12.05		608.88	174.15	1.96476	252	12.05			417	242	2.17146	179	12.05										379	156	2.11534	211	12		208	43	1.45567	174	12		261	33	1.14939	150	11.95		293	52	1.81116	185	12
569	303	2.89102	193	12.15		608.88	174.15	1.95979	255	12.2			416	241	2.15875	181	12.15										379	156	2.11096	213	12.1		207	42	1.42029	176	12.1		261	33	1.14939	152	12.05		292	51	1.77633	187	12.1
567	301	2.86982	195	12.25		609.5	174.77	1.96564	256	12.25			414	239	2.13611	183	12.25										377	154	2.07536	215	12.2		207	42	1.41974	178	12.2		261	33	1.14939	154	12.15		292	51	1.77633	189	12.2
567	301	2.8685	197	12.35		610.17	175.44	1.97043	258	12.35			408	233	2.0737	185	12.35										377	154	2.07098	217	12.3		207	42	1.41918	180	12.3		261	33	1.14939	156	12.25		293	52	1.81116	191	12.3
566	300	2.85724	199	12.45		610.17	175.44	1.96877	259	12.4			406	231	2.05106	187	12.45										377	154	2.0666	219	12.4		206	41	1.3838	182	12.4		261	33	1.14939	158	12.35		293	52	1.81116	193	12.4
557	291	2.76644	201	12.55		610.17	175.44	1.9638	262	12.55			406	231	2.0483	189	12.55										377	154	2.06222	221	12.5		206	41	1.38325	184	12.5		261	33	1.14939	160	12.45		293	52	1.81116	195	12.5
548	282	2.67564	203	12.65		608.88	174.15	1.94322	265	12.7			409	234	2.07536	191	12.65										377	154	2.05785	223	12.6		206	41	1.3827	186	12.6		261	33	1.14939	162	12.55		292	51	1.77633	197	12.6
547	281	2.66438	205	12.75		608.88	174.15	1.94157	266	12.75			410	235	2.08255	193	12.75										377	154	2.05347	225	12.7		206	41	1.38214	188	12.7		261	33	1.14939	164	12.65		293	52	1.81116	199	12.7
547	281	2.66306	207	12.85		608.88	174.15	1.93826	268	12.85			412	237	2.09967	195	12.85										378	155	2.0647	227	12.8		206	41	1.38159	190	12.8		261	33	1.14939	166	12.75		292	51	1.77633	201	12.8
544	278	2.63191	209	12.95		608.88	174.15	1.9366	269	12.9			412	237	2.09691	197	12.95										378	155	2.06032	229	12.9		205	40	1.34621	192	12.9		260	32	1.11456	168	12.85		292	51	1.77633	203	12.9
541	275	2.60077	211	13.05		608.88	174.15	1.93163	272	13.05			414	239	2.11404	199	13.05										375	152	2.00911	231	13		205	40	1.34565	194	13		259	31	1.07973	170	12.95		290	49	1.70667	205	13
541	275	2.59945	213	13.15		608.88	174.15	1.92666	275	13.2			417	242	2.14111	201	13.15										375	152	2.00473	233	13.1		205	40	1.3451	196	13.1		260	32	1.11456	172	13.05		289	48	1.67184	207	13.1
541	275	2.59813	215	13.25		608.88	174.15	1.925	276	13.25			417	242	2.13835	203	13.25										373	150	1.96914	235	13.2		205	40	1.34455	198	13.2		259	31	1.07973	174	13.15		290	49	1.70667	209	13.2
538	272	2.56698	217	13.35		608.88	174.15	1.92335	277	13.3			418	243	2.14553	205	13.35										373	150	1.96476	237	13.3		205	40	1.344	200	13.3		259	31	1.07973	176	13.25		290	49	1.70667	211	13.3
534	268	2.52589	219	13.45		608.88	174.15	1.92003	279	13.4			425	250	2.21237	207	13.45										375	152	1.9916	239	13.4		205	40	1.34344	202	13.4		259	31	1.07973	178	13.35		292	51	1.77633	213	13.4
525	259	2.4351	221	13.55		608.88	174.15	1.91341	283	13.6			427	252	2.22949	209	13.55										375	152	1.98722	241	13.5		205	40	1.34289	204	13.5		258	30	1.0449	180	13.45		293	52	1.81116	215	13.5
526	260	2.44372	223	13.65		642.42	207.69	2.31759	284	13.65			430	255	2.25656	211	13.65										376	153	1.99845	243	13.6		205	40	1.34234	206	13.6		258	30	1.0449	182	13.55		294	53	1.84599	217	13.6
530	264	2.48217	225	13.75		643.71	208.98	2.33154	285	13.7			431	256	2.26374	213	13.75										375	152	1.97846	245	13.7		205	40	1.34178	208	13.7		259	31	1.07973	184	13.65		293	52	1.81116	219	13.7
529	263	2.4709	227	13.85		647.58	212.85	2.37671	286	13.75			431	256	2.26098	215	13.85										375	152	1.97408	247	13.8		205	40	1.34123	210	13.8		259	31	1.07973	186	13.75		295	54	1.88082	221	13.8
529	263	2.46958	229	13.95		651.45	216.72	2.42188	287	13.8			430	255	2.24828	217	13.95										375	152	1.9697	249	13.9		205	40	1.34068	212	13.9		259	31	1.07973	188	13.85		295	54	1.88082	223	13.9
529	263	2.46826	231	14.05		656.61	221.88	2.47935	290	13.95			430	255	2.24552	219	14.05										377	154	1.99654	251	14		206	41	1.37496	214	14		259	31	1.07973	190	13.95		295	54	1.88082	225	14
526	260	2.43712	233	14.15		655.32	220.59	2.45877	293	14.1			431	256	2.2527	221	14.15										377	154	1.99216	253	14.1		206	41	1.3744	216	14.1		259	31	1.07973	192	14.05		294	53	1.84599	227	14.1
528	262	2.45568	235	14.25		655.32	220.59	2.4538	296	14.25			430	255	2.24	223	14.25										377	154	1.98778	255	14.2		207	42	1.40868	218	14.2		259	31	1.07973	194	14.15		293	52	1.81116	229	14.2
530	264	2.47425	237	14.35		664.35	229.62	2.55809	299	14.4			430	255	2.23724	225	14.35										377	154	1.9834	257	14.3		207	42	1.40813	220	14.3		258	30	1.0449	196	14.25		293	52	1.81116	231	14.3
531	265	2.48287	239	14.45		665	230.27	2.5643	300	14.45			430	255	2.23448	227	14.45										377	154	1.97902	259	14.4		206	41	1.37274	222	14.4		257	29	1.01007	198	14.35		291	50	1.7415	233	14.4
533	267	2.50143	241	14.55		665.64	230.91	2.56873	302	14.55			431	256	2.24167	229	14.55										376	153	1.95904	261	14.5		206	41	1.37219	224	14.5		257	29	1.01007	200	14.45		291	50	1.7415	235	14.5
533	267	2.50011	243	14.65		664.35	229.62	2.54815	305	14.7			431	256	2.23891	231	14.65										376	153	1.95466	263	14.6		206	41	1.37164	226	14.6		258	30	1.0449	202	14.55		292	51	1.77633	237	14.6
532	266	2.48885	245	14.75		664	229.27	2.54226	306	14.75			428	253	2.20632	233	14.75										374	151	1.91906	265	14.7		205	40	1.33626	228	14.7		258	30	1.0449	204	14.65		293	52	1.81116	239	14.7
532	266	2.48753	247	14.85		663.06	228.33	2.52757	308	14.85			428	253	2.20356	235	14.85										375	152	1.93029	267	14.8		205	40	1.3357	230	14.8		257	29	1.01007	206	14.75		293	52	1.81116	241	14.8
532	266	2.48621	249	14.95		664.35	229.62	2.53821	311	15			430	255	2.22069	237	14.95										375	152	1.92591	269	14.9		204	39	1.30032	232	14.9		257	29	1.01007	208	14.85		292	51	1.77633	243	14.9
533	267	2.49484	251	15.05		664.7	229.97	2.54079	312	15.05			431	256	2.22787	239	15.05										377	154	1.95275	271	15		203	38	1.26494	234	15		257	29	1.01007	210	14.95		291	50	1.7415	245	15
533	267	2.49352	253	15.15		665.2	230.47	2.54519	313	15.1			431	256	2.22511	241	15.15										381	158	2.01081	273	15.1		203	38	1.26438	236	15.1		258	30	1.0449	212	15.05		291	50	1.7415	247	15.1
533	267	2.4922	255	15.25		665.64	230.91	2.54554	316	15.25			434	259	2.25218	243	15.25										381	158	2.00643	275	15.2		202	37	1.229	238	15.2		257	29	1.01007	214	15.15		291	50	1.7415	249	15.2
534	268	2.50082	257	15.35		665	230.27	2.53614	317	15.3			437	262	2.27925	245	15.35										384	161	2.04888	277	15.3		202	37	1.22845	240	15.3		257	29	1.01007	216	15.25		291	50	1.7415	251	15.3
538	272	2.53927	259	15.45		664.35	229.62	2.52165	321	15.5			439	264	2.29637	247	15.45										384	161	2.0445	279	15.4		201	36	1.19307	242	15.4		257	29	1.01007	218	15.35		291	50	1.7415	253	15.4
540	274	2.55783	261	15.55		666	231.27	2.53996	322	15.55			440	265	2.30356	249	15.55										387	164	2.08694	281	15.5		200	35	1.15768	244	15.5		257	29	1.01007	220	15.45		291	50	1.7415	255	15.5
539	273	2.54657	263	15.65		667	232.27	2.5504	323	15.6			440	265	2.3008	251	15.65										387	164	2.08257	283	15.6		200	35	1.15713	246	15.6		257	29	1.01007	222	15.55		291	50	1.7415	257	15.6
541	275	2.56513	265	15.75		668.22	233.49	2.56019	326	15.75			440	265	2.29804	253	15.75										391	168	2.14062	285	15.7		199	34	1.12175	248	15.7		256	28	0.97524	224	15.65		291	50	1.7415	259	15.7
541	275	2.56381	267	15.85		668	233.27	2.55588	327	15.8			441	266	2.30522	255	15.85										391	168	2.13624	287	15.8		199	34	1.12119	250	15.8		257	29	1.01007	226	15.75		291	50	1.7415	261	15.8
541	275	2.56249	269	15.95		668	233.27	2.55422	328	15.85			441	266	2.30246	257	15.95										393	170	2.16308	289	15.9		199	34	1.12064	252	15.9		257	29	1.01007	228	15.85		291	50	1.7415	263	15.9
541	275	2.56117	271	16.05		668.22	233.49	2.55191	331	16			442	267	2.30964	259	16.05										394	171	2.17431	291	16		199	34	1.12009	254	16		258	30	1.0449	230	15.95		291	50	1.7415	265	16
541	275	2.55985	273	16.15		668	233.27	2.54759	332	16.05			445	270	2.33671	261	16.15										395	172	2.18554	293	16.1		199	34	1.11954	256	16.1		258	30	1.0449	232	16.05		291	50	1.7415	267	16.1
541	275	2.55854	275	16.25		668.22	233.49	2.54363	336	16.25			445	270	2.33395	263	16.25										396	173	2.19677	295	16.2		201	36	1.18864	258	16.2		257	29	1.01007	234	16.15		291	50	1.7415	269	16.2
541	275	2.55722	277	16.35		668	233.27	2.53931	337	16.3			448	273	2.36102	265	16.35										396	173	2.19239	297	16.3		201	36	1.18809	260	16.3		257	29	1.01007	236	16.25		291	50	1.7415	271	16.3
541	275	2.5559	279	16.45		668	233.27	2.53765	338	16.35			450	275	2.37815	267	16.45										397	174	2.20362	299	16.4		201	36	1.18754	262	16.4		258	30	1.0449	238	16.35		291	50	1.7415	273	16.4
541	275	2.55458	281	16.55		669.51	234.78	2.55096	341	16.5			453	278	2.40521	269	16.55										399	176	2.23046	301	16.5		202	37	1.22181	264	16.5		259	31	1.07973	240	16.45		291	50	1.7415	275	16.5
541	275	2.55326	283	16.65		669.51	234.78	2.5493	342	16.55			453	278	2.40245	271	16.65										399	176	2.22608	303	16.6		202	37	1.22126	266	16.6		258	30	1.0449	242	16.55		292	51	1.77633	277	16.6
542	276	2.56188	285	16.75		669.51	234.78	2.54764	343	16.6			452	277	2.38975	273	16.75										401	178	2.25292	305	16.7		203	38	1.25554	268	16.7		258	30	1.0449	244	16.65		293	52	1.81116	279	16.7
544	278	2.58044	287	16.85		669.51	234.78	2.54102	347	16.8			452	277	2.38699	275	16.85										402	179	2.26415	307	16.8		204	39	1.28982	270	16.8		258	30	1.0449	246	16.75		295	54	1.88082	281	16.8
545	279	2.58907	289	16.95		670.8	236.07	2.55166	350	16.95			452	277	2.38423	277	16.95										403	180	2.27538	309	16.9		204	39	1.28926	272	16.9		260	32	1.11456	248	16.85		296	55	1.91565	283	16.9
545	279	2.58775	291	17.05		669.51	234.78	2.53108	353	17.1			451	276	2.37153	279	17.05										405	182	2.30222	311	17		204	39	1.28871	274	17		262	34	1.18422	250	16.95		296	55	1.91565	285	17
543	277	2.56654	293	17.15		669.51	234.78	2.52942	354	17.15			450	275	2.35883	281	17.15										407	184	2.32906	313	17.1		205	40	1.32299	276	17.1		262	34	1.18422	252	17.05		296	55	1.91565	287	17.1
543	277	2.56522	295	17.25		669.51	234.78	2.52611	356	17.25			451	276	2.36601	283	17.25										407	184	2.32468	315	17.2		206	41	1.35726	278	17.2		264	36	1.25388	254	17.15		297	56	1.95048	289	17.2
544	278	2.57384	297	17.35		669.51	234.78	2.52114	359	17.4			455	280	2.40302	285	17.35										407	184	2.3203	317	17.3		206	41	1.35671	280	17.3		264	36	1.25388	256	17.25		297	56	1.95048	291	17.3
545	279	2.58247	299	17.45		669.51	234.78	2.51948	360	17.45			456	281	2.41021	287	17.45										408	185	2.33153	319	17.4		208	43	1.42582	282	17.4		264	36	1.25388	258	17.35		297	56	1.95048	293	17.4
546	280	2.59109	301	17.55		669.51	234.78	2.51617	362	17.55			462	287	2.4671	289	17.55										409	186	2.34276	321	17.5		208	43	1.42527	284	17.5		268	40	1.3932	260	17.45		297	56	1.95048	295	17.5
546	280	2.58977	303	17.65		669.51	234.78	2.51451	363	17.6			465	290	2.49417	291	17.65										409	186	2.33838	323	17.6		208	43	1.42471	286	17.6		268	40	1.3932	262	17.55		297	56	1.95048	297	17.6
547	281	2.59839	305	17.75		670.8	236.07	2.5235	367	17.8			467	292	2.51129	293	17.75										411	188	2.36522	325	17.7		209	44	1.45899	288	17.7		268	40	1.3932	264	17.65		301	60	2.0898	299	17.7
548	282	2.60701	307	17.85		670.8	236.07	2.52184	368	17.85			465	290	2.48865	295	17.85										411	188	2.36084	327	17.8		209	44	1.45844	290	17.8		268	40	1.3932	266	17.75		301	60	2.0898	301	17.8
548	282	2.60569	309	17.95		670.8	236.07	2.52018	369	17.9			465	290	2.48589	297	17.95										412	189	2.37207	329	17.9		209	44	1.45788	292	17.9		269	41	1.42803	268	17.85		301	60	2.0898	303	17.9
550	284	2.62426	311	18.05		670.8	236.07	2.51522	372	18.05			468	293	2.51296	299	18.05										412	189	2.36769	331	18		209	44	1.45733	294	18		270	42	1.46286	270	17.95		300	59	2.05497	305	18
551	285	2.63288	313	18.15		677	242.27	2.58858	373	18.1			474	299	2.56985	301	18.15										413	190	2.37892	333	18.1		209	44	1.45678	296	18.1		270	42	1.46286	272	18.05		300	59	2.05497	307	18.1
552	286	2.6415	315	18.25		683.7	248.97	2.66302	377	18.3			488	313	2.70628	303	18.25										416	193	2.42137	335	18.2		210	45	1.49106	298	18.2		268	40	1.3932	274	18.15		300	59	2.05497	309	18.2
553	287	2.65013	317	18.35		690	255.27	2.7376	378	18.35			490	315	2.7234	305	18.35										416	193	2.41699	337	18.3		210	45	1.4905	300	18.3		268	40	1.3932	276	18.25		301	60	2.0898	311	18.3
553	287	2.64881	319	18.45		700	265.27	2.85694	379	18.4			490	315	2.72065	307	18.45										416	193	2.41261	339	18.4		210	45	1.48995	302	18.4		267	39	1.35837	278	18.35		302	61	2.12463	313	18.4
553	287	2.64749	321	18.55		704.34	269.61	2.90448	382	18.55			490	315	2.71789	309	18.55										417	194	2.42384	341	18.5		210	45	1.4894	304	18.5		266	38	1.32354	280	18.45		302	61	2.12463	315	18.5
553	287	2.64617	323	18.65		710.79	276.06	2.97756	385	18.7			489	314	2.70519	311	18.65										417	194	2.41947	343	18.6		209	44	1.45401	306	18.6		266	38	1.32354	282	18.55		305	64	2.22912	317	18.6
553	287	2.64485	325	18.75		715	280.27	3.02684	386	18.75			487	312	2.68254	313	18.75										417	194	2.41509	345	18.7		209	44	1.45346	308	18.7		264	36	1.25388	284	18.65		306	65	2.26395	319	18.7
553	287	2.64353	327	18.85		718.53	283.8	3.06624	388	18.85			486	311	2.66984	315	18.85										419	196	2.44193	347	18.8		208	43	1.41808	310	18.8		264	36	1.25388	286	18.75		306	65	2.26395	321	18.8
553	287	2.64221	329	18.95		734.01	299.28	3.24858	391	19			486	311	2.66708	317	18.95										419	196	2.43755	349	18.9		208	43	1.41753	312	18.9		264	36	1.25388	288	18.85		307	66	2.29878	323	18.9
553	287	2.64089	331	19.05		734.01	299.28	3.24693	392	19.05			487	312	2.67427	319	19.05										419	196	2.43317	351	19		208	43	1.41697	314	19		263	35	1.21905	290	18.95		307	66	2.29878	325	19
553	287	2.63957	333	19.15		734.01	299.28	3.24361	394	19.15			487	312	2.67151	321	19.15										419	196	2.42879	353	19.1		207	42	1.38159	316	19.1		263	35	1.21905	292	19.05		308	67	2.33361	327	19.1
553	287	2.63825	335	19.25		745.62	310.89	3.37913	397	19.3			490	315	2.69857	323	19.25										419	196	2.42441	355	19.2		207	42	1.38104	318	19.2		263	35	1.21905	294	19.15		309	68	2.36844	329	19.2
553	287	2.63693	337	19.35		750	315.27	3.43047	398	19.35			490	315	2.69581	325	19.35										419	196	2.42003	357	19.3		207	42	1.38048	320	19.3		263	35	1.21905	296	19.25		310	69	2.40327	331	19.3
553	287	2.63561	339	19.45		757.23	322.5	3.51464	400	19.45			510	335	2.8919	327	19.45										419	196	2.41565	359	19.4		207	42	1.37993	322	19.4		263	35	1.21905	298	19.35		310	69	2.40327	333	19.4
553	287	2.63429	341	19.55		767.55	332.82	3.63454	403	19.6			520	345	2.98856	329	19.55										420	197	2.42688	361	19.5		207	42	1.37938	324	19.5		263	35	1.21905	300	19.45		310	69	2.40327	335	19.5
553	287	2.63297	343	19.65		772	337.27	3.68673	404	19.65			531	356	3.09516	331	19.65										420	197	2.4225	363	19.6		208	43	1.41366	326	19.6		263	35	1.21905	302	19.55		311	70	2.4381	337	19.6
553	287	2.63165	345	19.75		776.58	341.85	3.73883	406	19.75			534	359	3.12223	333	19.75										420	197	2.41812	365	19.7		208	43	1.4131	328	19.7		263	35	1.21905	304	19.65		312	71	2.47293	339	19.7
554	288	2.64027	347	19.85		776.58	341.85	3.73718	407	19.8			539	364	3.16918	335	19.85										420	197	2.41374	367	19.8		209	44	1.44738	330	19.8		263	35	1.21905	306	19.75		311	70	2.4381	341	19.8
554	288	2.63895	349	19.95		776.58	341.85	3.73386	409	19.9			540	365	3.17636	337	19.95										420	197	2.40937	369	19.9		209	44	1.44683	332	19.9		266	38	1.32354	308	19.85		312	71	2.47293	343	19.9
554	288	2.63763	351	20.05									539	364	3.16366	339	20.05										420	197	2.40499	371	20		211	46	1.51593	334	20		266	38	1.32354	310	19.95		312	71	2.47293	345	20
555	289	2.64625	353	20.15									540	365	3.17084	341	20.15										420	197	2.40061	373	20.1		212	47	1.55021	336	20.1		266	38	1.32354	312	20.05		311	70	2.4381	347	20.1
555	289	2.64493	355	20.25									539	364	3.15814	343	20.25										420	197	2.39623	375	20.2		214	49	1.61932	338	20.2		267	39	1.35837	314	20.15		311	70	2.4381	349	20.2
555	289	2.64361	357	20.35									539	364	3.15538	345	20.35										420	197	2.39185	377	20.3		214	49	1.61877	340	20.3		268	40	1.3932	316	20.25		312	71	2.47293	351	20.3
555	289	2.64229	359	20.45									544	369	3.20234	347	20.45										420	197	2.38747	379	20.4		215	50	1.65304	342	20.4		268	40	1.3932	318	20.35		312	71	2.47293	353	20.4
555	289	2.64097	361	20.55									545	370	3.20952	349	20.55										419	196	2.36748	381	20.5		216	51	1.68732	344	20.5		268	40	1.3932	320	20.45		313	72	2.50776	355	20.5
555	289	2.63966	363	20.65									547	372	3.22664	351	20.65										419	196	2.3631	383	20.6		219	54	1.79126	346	20.6		270	42	1.46286	322	20.55		313	72	2.50776	357	20.6
555	289	2.63834	365	20.75									549	374	3.24377	353	20.75										419	196	2.35872	385	20.7		221	56	1.86036	348	20.7		270	42	1.46286	324	20.65		313	72	2.50776	359	20.7
555	289	2.63702	367	20.85									551	376	3.26089	355	20.85										419	196	2.35435	387	20.8		221	56	1.85981	350	20.8		270	42	1.46286	326	20.75		313	72	2.50776	361	20.8
555	289	2.6357	369	20.95									553	378	3.27802	357	20.95										419	196	2.34997	389	20.9		221	56	1.85926	352	20.9		272	44	1.53252	328	20.85		313	72	2.50776	363	20.9
555	289	2.63438	371	21.05									555	380	3.29514	359	21.05										419	196	2.34559	391	21		222	57	1.89354	354	21		273	45	1.56735	330	20.95		314	73	2.54259	365	21
555	289	2.63306	373	21.15									557	382	3.31227	361	21.15										419	196	2.34121	393	21.1		222	57	1.89298	356	21.1		272	44	1.53252	332	21.05		314	73	2.54259	367	21.1
555	289	2.63174	375	21.25									561	386	3.34928	363	21.25										419	196	2.33683	395	21.2		222	57	1.89243	358	21.2		272	44	1.53252	334	21.15		314	73	2.54259	369	21.2
555	289	2.63042	377	21.35									563	388	3.3664	365	21.35										419	196	2.33245	397	21.3		222	57	1.89188	360	21.3		272	44	1.53252	336	21.25		314	73	2.54259	371	21.3
555	289	2.6291	379	21.45									563	388	3.36364	367	21.45										420	197	2.34368	399	21.4		222	57	1.89132	362	21.4		272	44	1.53252	338	21.35		314	73	2.54259	373	21.4
555	289	2.62778	381	21.55									564	389	3.37083	369	21.55										420	197	2.3393	401	21.5		222	57	1.89077	364	21.5		272	44	1.53252	340	21.45		314	73	2.54259	375	21.5
555	289	2.62646	383	21.65									566	391	3.38795	371	21.65										420	197	2.33492	403	21.6		222	57	1.89022	366	21.6		272	44	1.53252	342	21.55		314	73	2.54259	377	21.6
555	289	2.62514	385	21.75									566	391	3.38519	373	21.75										420	197	2.33054	405	21.7		222	57	1.88967	368	21.7		274	46	1.60218	344	21.65		314	73	2.54259	379	21.7
555	289	2.62382	387	21.85									566	391	3.38243	375	21.85										420	197	2.32616	407	21.8		222	57	1.88911	370	21.8		274	46	1.60218	346	21.75		314	73	2.54259	381	21.8
555	289	2.6225	389	21.95									568	393	3.39956	377	21.95										420	197	2.32179	409	21.9		222	57	1.88856	372	21.9		273	45	1.56735	348	21.85		314	73	2.54259	383	21.9
555	289	2.62118	391	22.05									569	394	3.40674	379	22.05										420	197	2.31741	411	22		220	55	1.81835	374	22		274	46	1.60218	350	21.95		314	73	2.54259	385	22
555	289	2.61986	393	22.15									569	394	3.40398	381	22.15										420	197	2.31303	413	22.1		220	55	1.81779	376	22.1		273	45	1.56735	352	22.05		314	73	2.54259	387	22.1
554	288	2.6086	395	22.25									569	394	3.40122	383	22.25										420	197	2.30865	415	22.2		220	55	1.81724	378	22.2		273	45	1.56735	354	22.15		314	73	2.54259	389	22.2
554	288	2.60728	397	22.35									569	394	3.39846	385	22.35										420	197	2.30427	417	22.3		219	54	1.78186	380	22.3		273	45	1.56735	356	22.25		313	72	2.50776	391	22.3
554	288	2.60596	399	22.45									569	394	3.39571	387	22.45										420	197	2.29989	419	22.4		218	53	1.74648	382	22.4		273	45	1.56735	358	22.35		314	73	2.54259	393	22.4
554	288	2.60464	401	22.55									569	394	3.39295	389	22.55										419	196	2.2799	421	22.5		218	53	1.74592	384	22.5		274	46	1.60218	360	22.45		314	73	2.54259	395	22.5
554	288	2.60332	403	22.65									569	394	3.39019	391	22.65										419	196	2.27552	423	22.6		218	53	1.74537	386	22.6		276	48	1.67184	362	22.55		312	71	2.47293	397	22.6
554	288	2.602	405	22.75									569	394	3.38743	393	22.75										419	196	2.27114	425	22.7		218	53	1.74482	388	22.7		276	48	1.67184	364	22.65		312	71	2.47293	399	22.7
554	288	2.60068	407	22.85									568	393	3.37473	395	22.85										419	196	2.26677	427	22.8		218	53	1.74426	390	22.8		277	49	1.70667	366	22.75		311	70	2.4381	401	22.8
554	288	2.59936	409	22.95									569	394	3.38191	397	22.95										419	196	2.26239	429	22.9		217	52	1.70888	392	22.9		277	49	1.70667	368	22.85		312	71	2.47293	403	22.9
553	287	2.5881	411	23.05									569	394	3.37915	399	23.05										419	196	2.25801	431	23		216	51	1.6735	394	23		276	48	1.67184	370	22.95		312	71	2.47293	405	23
554	288	2.59672	413	23.15									569	394	3.37639	401	23.15										419	196	2.25363	433	23.1		217	52	1.70778	396	23.1		276	48	1.67184	372	23.05		312	71	2.47293	407	23.1
554	288	2.5954	415	23.25									569	394	3.37363	403	23.25										419	196	2.24925	435	23.2		217	52	1.70722	398	23.2		277	49	1.70667	374	23.15		309	68	2.36844	409	23.2
555	289	2.60402	417	23.35									569	394	3.37087	405	23.35										418	195	2.22926	437	23.3		218	53	1.7415	400	23.3		277	49	1.70667	376	23.25		309	68	2.36844	411	23.3
555	289	2.6027	419	23.45									569	394	3.36812	407	23.45										418	195	2.22488	439	23.4		220	55	1.81061	402	23.4		279	51	1.77633	378	23.35		309	68	2.36844	413	23.4
555	289	2.60138	421	23.55									569	394	3.36536	409	23.55										418	195	2.2205	441	23.5		223	58	1.91454	404	23.5		280	52	1.81116	380	23.45		310	69	2.40327	415	23.5
555	289	2.60006	423	23.65									569	394	3.3626	411	23.65										418	195	2.21612	443	23.6		223	58	1.91399	406	23.6		280	52	1.81116	382	23.55		310	69	2.40327	417	23.6
555	289	2.59874	425	23.75																							418	195	2.21175	445	23.7		222	57	1.87861	408	23.7		281	53	1.84599	384	23.65		310	69	2.40327	419	23.7
554	288	2.58748	427	23.85																							418	195	2.20737	447	23.8		223	58	1.91289	410	23.8		280	52	1.81116	386	23.75		309	68	2.36844	421	23.8
554	288	2.58616	429	23.95																							418	195	2.20299	449	23.9		223	58	1.91233	412	23.9		281	53	1.84599	388	23.85		309	68	2.36844	423	23.9
554	288	2.58484	431	24.05																							418	195	2.19861	451	24		223	58	1.91178	414	24		280	52	1.81116	390	23.95		309	68	2.36844	425	24
555	289	2.59346	433	24.15																							417	194	2.17862	453	24.1
555	289	2.59214	435	24.25																							416	193	2.15863	455	24.2		224	59	1.94606	416	24.1								309	68	2.36844	427	24.1
555	289	2.59082	437	24.35																							416	193	2.15425	457	24.3		225	60	1.98033	418	24.2								309	68	2.36844	429	24.2
555	289	2.58951	439	24.45																							415	192	2.13427	459	24.4		225	60	1.97978	420	24.3								308	67	2.33361	431	24.3
555	289	2.58819	441	24.55																							414	191	2.11428	461	24.5		225	60	1.97923	422	24.4								308	67	2.33361	433	24.4
554	288	2.57692	443	24.65																							413	190	2.09429	463	24.6		225	60	1.97868	424	24.5								307	66	2.29878	435	24.5
554	288	2.5756	445	24.75																							413	190	2.08991	465	24.7		225	60	1.97812	426	24.6								307	66	2.29878	437	24.6
553	287	2.56434	447	24.85																							413	190	2.08553	467	24.8		226	61	2.0124	428	24.7								307	66	2.29878	439	24.7
553	287	2.56302	449	24.95																							413	190	2.08115	469	24.9		226	61	2.01185	430	24.8								307	66	2.29878	441	24.8
553	287	2.5617	451	25.05																							413	190	2.07677	471	25		226	61	2.01129	432	24.9								307	66	2.29878	443	24.9
553	287	2.56038	453	25.15																							413	190	2.07239	473	25.1		227	62	2.04557	434	25								307	66	2.29878	445	25
																																	227	62	2.04502	436	25.1								308	67	2.33361	447	25.1
																											413	190	2.06802	475	25.2		227	62	2.04447	438	25.2
																											412	189	2.04803	477	25.3		227	62	2.04391	440	25.3
																											412	189	2.04365	479	25.4		228	63	2.07819	442	25.4
																											412	189	2.03927	481	25.5		228	63	2.07764	444	25.5
																											412	189	2.03489	483	25.6		228	63	2.07708	446	25.6
																											412	189	2.03051	485	25.7		228	63	2.07653	448	25.7
																											411	188	2.01052	487	25.8		228	63	2.07598	450	25.8
																											410	187	1.99054	489	25.9		228	63	2.07543	452	25.9
																											409	186	1.97055	491	26		228	63	2.07487	454	26
																											409	186	1.96617	493	26.1		227	62	2.03949	456	26.1
																											409	186	1.96179	495	26.2		225	60	1.96928	458	26.2
																											409	186	1.95741	497	26.3		224	59	1.93389	460	26.3
																											409	186	1.95303	499	26.4		223	58	1.89851	462	26.4
																											409	186	1.94865	501	26.5		222	57	1.86313	464	26.5
																																	220	55	1.79292	466	26.6
																																	219	54	1.75753	468	26.7
																																	218	53	1.72215	470	26.8
																																	217	52	1.68677	472	26.9
																																	217	52	1.68621	474	27
																																	220	55	1.79015	476	27.1
																																	220	55	1.7896	478	27.2
																																	220	55	1.78905	480	27.3
																																	220	55	1.78849	482	27.4
																																	221	56	1.82277	484	27.5
																																	221	56	1.82222	486	27.6
																																	222	57	1.85649	488	27.7
																																	223	58	1.89077	490	27.8
																																	223	58	1.89022	492	27.9
																																	223	58	1.88967	494	28

## Sheet: Fig 3-sf1H - V180 pulls
070412 Xl Vent 180 pull; probe 4						070413 Xl Vent 180 pull, probe 4						070518 Xl Giant Vent 180 prb4						070519 Xl Vent 180 prb4						060914 Xl Vent 180, probe 3							090914 Xl V180 pull prb4									V180 mean force
frame 11 at 13:36; 10 at 10:30						frame 11 at 14:39, 10 at 11:45						10 at 12:35; frame 15 at 15:35						frame 11 at 14:16; 10 at 11:00						10 at 11:00; 11 at 14:20							fert at 8:30, st 10 at 17:30 (10.5 looks earlier than 19:30; call 10 17:15)
																															FRAME 3 AT 18:55
probe position	displacement	force-drift	frame -1	time from 10		probe position	displacement	force-drift	frame -1	time from 10		probe position	displacement	force-drift	frame -1	time from 10		probe position	displacement	force-drift	frame -1	time from 10		probe position	displacement	force-drift	frame -1	time from 10			probe position	displacement	force-drift	frame	time from 10							std err of hourly mean
(movie x coordinate)	(pixels)	(micronewtons)		(hours)		(movie x coordinate)	(pixels)	(micronewtons)		(hours)		(movie x coordinate)	(pixels)	(micronewtons)		(hours)		(movie x coordinate)	(pixels)	(micronewtons)		(hours)		(movie x coordinate)	(pixels)	(micronewtons)		(hours)			(movie x coordinate)	(micrometers)	(micronewtons)		(hours)			mean time	hours	Mean Force	Hourly Mean force		std dev of hourly mean
																																						(hours)		(micronewtons)	(micronewtons)			count
																															273.9
																															273.9	0	-0.00189374	3	1.65
																															275.19	1.29	0.0118215	4	1.7
																															275.19	1.29	0.00992779	5	1.75
																															275.19	1.29	0.00803406	6	1.8
																															276.49	2.59	0.0218703	7	1.85
																															280.36	6.46	0.0668036	8	1.9
																															281.65	7.75	0.0805189	9	1.95
																															282.95	9.05	0.0943551	10	2
																															286.82	12.92	0.139288	11	2.05
																															288.11	14.21	0.153004	12	2.1
																															289.41	15.51	0.16684	13	2.15
																															290.7	16.8	0.180555	14	2.2									1
																															291.99	18.09	0.19427	15	2.25									1
																															291.99	18.09	0.192377	16	2.3									1
																															294.57	20.67	0.221701	17	2.35									1
																															295.87	21.97	0.235537	18	2.4									1
																															297.16	23.26	0.249253	19	2.45									1
																															298.45	24.55	0.262968	20	2.5									1
																															299.74	25.84	0.276683	21	2.55									1
																															301.03	27.13	0.290398	22	2.6									1
																															302.33	28.43	0.304235	23	2.65									1
																															303.62	29.72	0.31795	24	2.7									1
																															303.62	29.72	0.316056	25	2.75									1
																															304.91	31.01	0.329771	26	2.8									1
																															307.49	33.59	0.359096	27	2.85									1
						272	0	0	10	2.9																					307.49	33.59	0.357202	28	2.9			2.9		0.178601	0.225916			2
237	0	0	8	3		276	4	0.062436	12	3		178	0	0	14	3															307.49	33.59	0.353414	30	3			3	3	0.207925	0.25142	0.0504434	0.100887	4
244	7	0.103381	10	3.1		280	8	0.124872	14	3.1		190	12	0.180191	16	3.1															310.08	36.18	0.380966	32	3.1			3.1		0.197353	0.274873	0.0513241	0.102648	4
255	18	0.269199	12	3.2		282	10	0.15609	16	3.2		196	18	0.266728	18	3.2															311.37	37.47	0.392787	34	3.2			3.2		0.271201	0.298997	0.0606373	0.121275	4
260	23	0.341362	14	3.3		283	11	0.171699	18	3.3		198	20	0.290829	20	3.3															313.95	40.05	0.420218	36	3.3			3.3		0.306027	0.320807	0.0678449	0.13569	4
266	29	0.429134	16	3.4		283	11	0.171699	20	3.4		199	21	0.299321	22	3.4								332	0	0	12	3.4			313.95	40.05	0.416431	38	3.4			3.4		0.329146	0.340878	0.0609971	0.136394	5
276	39	0.579343	18	3.5		284	12	0.187308	22	3.5		202	24	0.339031	24	3.5								335	3	0.0982704	14	3.5			316.54	42.64	0.443982	40	3.5			3.5		0.329587	0.364103	0.0621132	0.138889	5
280	43	0.635897	20	3.6		284	12	0.187308	24	3.6		206	28	0.39435	26	3.6								338	6	0.196541	16	3.6			319.12	45.22	0.471413	42	3.6			3.6		0.377102	0.391159	0.0714728	0.159818	5
283	46	0.676842	22	3.7		284	12	0.187308	26	3.7		214	36	0.512105	28	3.7								339	7	0.225151	18	3.7			319.12	45.22	0.467625	44	3.7			3.7		0.413806	0.426287	0.0826514	0.184814	5
285	48	0.702179	24	3.8		286	14	0.218526	28	3.8		217	39	0.551815	30	3.8								341	9	0.288591	20	3.8			320.41	46.51	0.479447	46	3.8			3.8		0.448111	0.459469	0.0920347	0.205796	5
288	51	0.743124	26	3.9		288	16	0.249744	30	3.9		219	41	0.575915	32	3.9								342	10	0.317202	22	3.9			320.41	46.51	0.475659	48	3.9			3.9		0.472329	0.493391	0.101753	0.227526	5
292	55	0.799678	28	4		289	17	0.265353	32	4		222	44	0.615625	34	4								344	12	0.380642	24	4			320.41	46.51	0.471872	50	4			4	4	0.506634	0.529784	0.0929228	0.207782	5
293	56	0.809406	30	4.1		291	19	0.296571	34	4.1		224	46	0.639726	36	4.1		261	0	0	26	4.1		344	12	0.374422	26	4.1			320.41	46.51	0.468084	52	4.1			4.1		0.517642	0.473785	0.116962	0.286498	6
295	58	0.834742	32	4.2		292	20	0.31218	36	4.2		234	56	0.788699	38	4.2		262	1	0.01452	28	4.2		345	13	0.403033	28	4.2			321.71	47.81	0.480027	54	4.2			4.2		0.4722	0.50938	0.120039	0.294034	6
299	62	0.891297	34	4.3		293	21	0.327789	38	4.3		240	62	0.875236	40	4.3		265	4	0.05808	30	4.3		346	14	0.431643	30	4.3			325.58	51.68	0.523066	56	4.3			4.3		0.517852	0.546742	0.122947	0.301158	6
301	64	0.916633	36	4.4		295	23	0.359007	40	4.4		246	68	0.961773	42	4.4		265	4	0.05808	32	4.4		348	16	0.495084	32	4.4			326.87	52.97	0.534888	58	4.4			4.4		0.554244	0.583058	0.127515	0.312347	6
302	65	0.92636	38	4.5		296	24	0.374616	42	4.5		248	70	0.985874	44	4.5		269	8	0.11616	34	4.5		350	18	0.558524	34	4.5			326.87	52.97	0.5311	60	4.5			4.5		0.582106	0.617815	0.132454	0.324444	6
304	67	0.951697	40	4.6		297	25	0.390225	44	4.6		252	74	1.04119	46	4.6		271	10	0.1452	36	4.6		356	24	0.761284	36	4.6			326.87	52.97	0.527313	62	4.6			4.6		0.636152	0.637465	0.13344	0.326861	6
305	68	0.961424	42	4.7		299	27	0.421443	46	4.7		258	80	1.12773	48	4.7		280	19	0.27588	38	4.7		358	26	0.824725	38	4.7			329.46	55.56	0.554864	64	4.7			4.7		0.694344	0.677162	0.138451	0.339135	6
307	70	0.98676	44	4.8		301	29	0.452661	48	4.8		260	82	1.15183	50	4.8		287	26	0.37752	40	4.8		363	31	0.992655	40	4.8			333.33	59.43	0.597904	66	4.8			4.8		0.759889	0.713499	0.142017	0.347869	6
308	71	0.996488	46	4.9		303	31	0.483879	50	4.9		265	87	1.22276	52	4.9		287	26	0.37752	42	4.9		364	32	1.02127	42	4.9			335.92	62.02	0.625455	68	4.9			4.9		0.787894	0.748097	0.145052	0.355304	6
310	73	1.02182	48	5		305	33	0.515097	52	5		268	90	1.26247	54	5		289	28	0.40656	44	5		364	32	1.01505	44	5			335.92	62.02	0.621668	70	5			5	5	0.807111	0.781368	0.147343	0.360914	6
311	74	1.03155	50	5.1		308	36	0.561924	54	5.1		272	94	1.31779	56	5.1		288	27	0.39204	46	5.1		365	33	1.04366	46	5.1			335.92	62.02	0.617881	72	5.1			5.1		0.827473	0.813635	0.150631	0.368968	6
312	75	1.04128	52	5.2		310	38	0.593142	56	5.2		278	100	1.40432	58	5.2		289	28	0.40656	48	5.2		367	35	1.1071	48	5.2			339.79	65.89	0.657133	76	5.3			5.2		0.868256	0.844394	0.153569	0.376166	6
313	76	1.05101	54	5.3		313	41	0.639969	58	5.3		278	100	1.39721	60	5.3		291	30	0.4356	50	5.3		368	36	1.13571	50	5.3			343.67	69.77	0.700293	78	5.4			5.3		0.893297	0.873167	0.156296	0.382844	6
314	77	1.06073	56	5.4		316	44	0.686796	60	5.4		278	100	1.39009	62	5.4		291	30	0.4356	52	5.4		368	36	1.12949	52	5.4			348.84	74.94	0.759063	80	5.5			5.4		0.910295	0.898423	0.159321	0.390254	6
316	79	1.08607	58	5.5		317	45	0.702405	62	5.5		281	103	1.4298	64	5.5		292	31	0.45012	54	5.5		368	36	1.12327	54	5.5			348.84	74.94	0.755275	82	5.6			5.5		0.92449	0.923306	0.162359	0.397696	6
316	79	1.08019	60	5.6		318	46	0.718014	64	5.6		287	109	1.51634	66	5.6		293	32	0.46464	56	5.6		368	36	1.11705	56	5.6			350.13	76.23	0.767097	84	5.7			5.6		0.943887	0.947229	0.165401	0.405149	6
317	80	1.08992	62	5.7		321	49	0.764841	66	5.7		295	117	1.63409	68	5.7		296	35	0.5082	58	5.7		367	35	1.076	58	5.7			350.13	76.23	0.763309	86	5.8			5.7		0.972726	0.970461	0.169137	0.4143	6
318	81	1.09964	64	5.8		322	50	0.78045	68	5.8		299	121	1.68941	70	5.8		304	43	0.62436	60	5.8		367	35	1.06978	60	5.8			354.01	80.11	0.80647	88	5.9			5.8		1.01169	0.992708	0.172505	0.42255	6
319	82	1.10937	66	5.9		325	53	0.827277	70	5.9		304	126	1.76034	72	5.9		305	44	0.63888	62	5.9		366	34	1.02873	62	5.9			355.3	81.4	0.818291	90	6			5.9		1.03048	1.01722	0.177094	0.433791	6
320	83	1.1191	68	6		326	54	0.842886	72	6		311	133	1.86249	74	6		307	46	0.66792	64	6		366	34	1.02251	64	6			359.17	85.27	0.861331	92	6.1			6	6	1.0627	1.04437	0.18306	0.448405	6
317	80	1.06639	70	6.1		327	55	0.858495	74	6.1		315	137	1.9178	76	6.1		310	49	0.71148	66	6.1		366	34	1.01629	66	6.1			361.76	87.86	0.888882	94	6.2			6.1		1.07656	1.07148	0.18928	0.463639	6
320	83	1.10733	72	6.2		326	54	0.842886	76	6.2		319	141	1.97312	78	6.2		314	53	0.76956	68	6.2		365	33	0.97524	68	6.2			366.93	93.03	0.947652	96	6.3			6.2		1.10263	1.09727	0.195467	0.478794	6
320	83	1.10145	74	6.3		327	55	0.858495	78	6.3		324	146	2.04405	80	6.3		315	54	0.78408	70	6.3		365	33	0.96902	70	6.3			369.51	95.61	0.975082	98	6.4			6.3		1.12203	1.12437	0.20138	0.493279	6
323	86	1.1424	76	6.4		326	54	0.842886	80	6.4		330	152	2.13059	82	6.4		323	62	0.90024	72	6.4		365	33	0.962801	72	6.4			370.8	96.9	0.986904	100	6.5			6.4		1.16097	1.1496	0.208895	0.511685	6
324	87	1.15213	78	6.5		326	54	0.842886	82	6.5		335	157	2.20152	84	6.5		329	68	0.98736	74	6.5		366	34	0.991411	74	6.5			373.39	99.49	1.01446	102	6.6			6.5		1.19829	1.17397	0.217169	0.531953	6
326	89	1.17746	80	6.6		327	55	0.858495	84	6.6		338	160	2.24123	86	6.6		331	70	1.0164	76	6.6		366	34	0.985191	76	6.6			375.97	102.07	1.04189	104	6.7			6.6		1.22011	1.1972	0.226305	0.554333	6
328	91	1.2028	82	6.7		328	56	0.874104	86	6.7		341	163	2.28094	88	6.7		333	72	1.04544	78	6.7		365	33	0.944142	78	6.7			377.26	103.36	1.05371	106	6.8			6.7		1.23352	1.21979	0.235378	0.576557	6
329	92	1.21253	84	6.8		328	56	0.874104	88	6.8		347	169	2.36747	90	6.8		345	84	1.21968	80	6.8		364	32	0.903092	80	6.8			377.26	103.36	1.04992	108	6.9			6.8		1.27113	1.2398	0.244186	0.59813	6
331	94	1.23786	86	6.9		328	56	0.874104	90	6.9		352	174	2.4384	92	6.9		347	86	1.24872	82	6.9		362	30	0.827213	82	6.9			377.26	103.36	1.04613	110	7			6.9		1.27874	1.25793	0.252323	0.618063	6
330	93	1.21637	88	7		327	55	0.858495	92	7		357	179	2.50933	94	7		347	86	1.24872	84	7		362	30	0.820993	84	7			378.55	104.65	1.05795	112	7.1			7	7	1.28531	1.27132	0.259697	0.636125	6
330	93	1.21049	90	7.1		327	55	0.858495	94	7.1		365	187	2.62708	96	7.1		346	85	1.2342	86	7.1		363	31	0.849603	86	7.1			379.84	105.94	1.06978	114	7.2			7.1		1.30827	1.2825	0.266158	0.651952	6
329	92	1.189	92	7.2		326	54	0.842886	96	7.2		368	190	2.66679	98	7.2		346	85	1.2342	88	7.2		364	32	0.878214	88	7.2			381.14	107.24	1.08172	116	7.3			7.2		1.31547	1.29335	0.271818	0.665815	6
329	92	1.18312	94	7.3		325	53	0.827277	98	7.3		370	192	2.69089	100	7.3		346	85	1.2342	90	7.3		363	31	0.837164	90	7.3			381.14	107.24	1.07793	118	7.4			7.3		1.30843	1.3041	0.276662	0.677681	6
329	92	1.17724	96	7.4		325	53	0.827277	100	7.4		371	193	2.69939	102	7.4		345	84	1.21968	92	7.4		363	31	0.830944	92	7.4			385.01	111.11	1.12097	120	7.5			7.4		1.31258	1.3127	0.279709	0.685145	6
331	94	1.20257	98	7.5		323	51	0.796059	102	7.5		371	193	2.69227	104	7.5		346	85	1.2342	94	7.5		362	30	0.789895	94	7.5			385.01	111.11	1.11718	122	7.6			7.5		1.30536	1.32208	0.281203	0.688805	6
332	95	1.2123	100	7.6		322	50	0.78045	104	7.6		371	193	2.68515	106	7.6		346	85	1.2342	96	7.6		365	33	0.888165	96	7.6			388.89	114.99	1.16034	124	7.7			7.6		1.32677	1.33201	0.281586	0.689743	6
334	97	1.23764	102	7.7		322	50	0.78045	106	7.7		371	193	2.67804	108	7.7		346	85	1.2342	98	7.7		366	34	0.916775	98	7.7			390.18	116.28	1.17216	126	7.8			7.7		1.33654	1.34231	0.280111	0.686129	6
336	99	1.26297	104	7.8		322	50	0.78045	108	7.8		372	194	2.68653	110	7.8		346	85	1.2342	100	7.8		368	36	0.980216	100	7.8			392.76	118.86	1.1996	128	7.9			7.8		1.35733	1.35232	0.278223	0.681503	6
336	99	1.25709	106	7.9		321	49	0.764841	110	7.9		372	194	2.67941	112	7.9		346	85	1.2342	102	7.9		371	39	1.07849	102	7.9			395.35	121.45	1.22715	130	8			7.9		1.37353	1.36395	0.27593	0.675889	6
337	100	1.26682	108	8		321	49	0.764841	112	8		372	194	2.67229	114	8		346	85	1.2342	104	8		374	42	1.17676	104	8			395.35	121.45	1.22336	132	8.1			8	8	1.38971	1.37632	0.273677	0.67037	6
338	101	1.27654	110	8.1		320	48	0.749232	114	8.1		372	194	2.66518	116	8.1		347	86	1.24872	106	8.1		375	43	1.20537	106	8.1			399.22	125.32	1.2664	134	8.2			8.1		1.40191	1.39051	0.271455	0.664926	6
339	102	1.28627	112	8.2		320	48	0.749232	116	8.2		372	194	2.65806	118	8.2		348	87	1.26324	108	8.2		378	46	1.30364	108	8.2			400.52	126.62	1.27834	136	8.3			8.2		1.42313	1.40315	0.269477	0.660081	6
340	103	1.296	114	8.3		318	46	0.718014	118	8.3		372	194	2.65094	120	8.3		350	89	1.29228	110	8.3		379	47	1.33225	110	8.3			400.52	126.62	1.27455	138	8.4			8.3		1.42734	1.41611	0.267819	0.65602	6
340	103	1.29012	116	8.4		317	45	0.702405	120	8.4		372	194	2.64382	122	8.4		350	89	1.29228	112	8.4		381	49	1.39569	112	8.4			400.52	126.62	1.27077	140	8.5			8.4		1.43251	1.42774	0.266151	0.651934	6
340	103	1.28424	118	8.5		317	45	0.702405	122	8.5		372	194	2.63671	124	8.5		351	90	1.3068	114	8.5		382	50	1.4243	114	8.5			401.81	127.91	1.28259	142	8.6			8.5		1.43951	1.43926	0.264458	0.647788	6
340	103	1.27835	120	8.6		317	45	0.702405	124	8.6		373	195	2.6452	126	8.6		352	91	1.32132	116	8.6		384	52	1.48774	116	8.6			401.81	127.91	1.2788	144	8.7			8.6		1.4523	1.44895	0.262776	0.643668	6
340	103	1.27247	122	8.7		317	45	0.702405	126	8.7		372	194	2.62247	128	8.7		352	91	1.32132	118	8.7		386	54	1.55118	118	8.7			404.39	130.49	1.30623	146	8.8			8.7		1.46268	1.45914	0.261178	0.639752	6
340	103	1.26659	124	8.8		317	45	0.702405	128	8.8		372	194	2.61536	130	8.8		352	91	1.32132	120	8.8		388	56	1.61462	120	8.8			405.68	131.78	1.31805	148	8.9			8.8		1.47306	1.46851	0.259377	0.635341	6
340	103	1.26071	126	8.9		319	47	0.733623	130	8.9		372	194	2.60824	132	8.9		353	92	1.33584	122	8.9		389	57	1.64323	122	8.9			406.98	133.08	1.33	150	9			8.9		1.48527	1.47822	0.257599	0.630987	6
340	103	1.25483	128	9		320	48	0.749232	132	9		372	194	2.60112	134	9		354	93	1.35036	124	9		390	58	1.67184	124	9			406.98	133.08	1.32621	152	9.1			9	9	1.49227	1.48759	0.255613	0.626122	6
340	103	1.24895	130	9.1		321	49	0.764841	134	9.1		372	194	2.59401	136	9.1		354	93	1.35036	126	9.1		390	58	1.66562	126	9.1			408.27	134.37	1.33803	154	9.2			9.1		1.49363	1.49667	0.253846	0.621793	6
340	103	1.24306	132	9.2		322	50	0.78045	136	9.2		372	194	2.58689	138	9.2		355	94	1.36488	128	9.2		392	60	1.72906	128	9.2			409.56	135.66	1.34985	156	9.3			9.2		1.50903	1.50418	0.251271	0.615487	6
340	103	1.23718	134	9.3		324	52	0.811668	138	9.3		372	194	2.57977	140	9.3		356	95	1.3794	130	9.3		393	61	1.75767	130	9.3			409.56	135.66	1.34606	158	9.4			9.3		1.51863	1.51156	0.248757	0.609327	6
340	103	1.2313	136	9.4		325	53	0.827277	140	9.4		372	194	2.57265	142	9.4		355	94	1.36488	132	9.4		396	64	1.85594	132	9.4			409.56	135.66	1.34228	160	9.5			9.4		1.53239	1.51741	0.246107	0.602837	6
341	104	1.24103	138	9.5		326	54	0.842886	142	9.5		372	194	2.56554	144	9.5		355	94	1.36488	134	9.5		396	64	1.84972	134	9.5			409.56	135.66	1.33849	162	9.6			9.5		1.53376	1.52205	0.243581	0.596648	6
342	105	1.25076	140	9.6		326	54	0.842886	144	9.6		372	194	2.55842	146	9.6		356	95	1.3794	136	9.6		396	64	1.8435	136	9.6			409.56	135.66	1.3347	164	9.7			9.6		1.53494	1.52595	0.241149	0.590693	6
344	107	1.27609	142	9.7		327	55	0.858495	146	9.7		371	193	2.53569	148	9.7		356	95	1.3794	138	9.7		395	63	1.80245	138	9.7			409.56	135.66	1.33091	166	9.8			9.7		1.53051	1.53082	0.238828	0.585006	6
348	111	1.33265	144	9.8		327	55	0.858495	148	9.8		371	193	2.52858	150	9.8		356	95	1.3794	140	9.8		395	63	1.79623	140	9.8			410.85	136.95	1.34463	167	9.85			9.8		1.54	1.53508	0.236301	0.578817	6
346	109	1.29555	146	9.9		327	55	0.858495	150	9.9		371	193	2.52146	152	9.9		356	95	1.3794	142	9.9		395	63	1.79001	142	9.9			410.85	136.95	1.34084	169	9.95			9.9		1.53096	1.53878	0.233718	0.572491	6
347	110	1.30527	148	10		327	55	0.858495	152	10		370	192	2.49873	154	10		356	95	1.3794	144	10		396	64	1.81862	144	10			410.85	136.95	1.33705	171	10.05			10	10	1.53293	1.54138	0.230857	0.565481	6
347	110	1.29939	150	10.1		327	55	0.858495	154	10.1		370	192	2.49162	156	10.1		357	96	1.39392	146	10.1		396	64	1.8124	146	10.1			410.85	136.95	1.33327	173	10.15			10.1		1.53152	1.54422	0.228118	0.558773	6
350	113	1.34034	152	10.2		327	55	0.858495	156	10.2		370	192	2.4845	158	10.2		358	97	1.40844	148	10.2		397	65	1.84101	148	10.2			410.85	136.95	1.32948	175	10.25			10.2		1.54371	1.54762	0.225342	0.551974	6
351	114	1.35007	154	10.3		328	56	0.874104	158	10.3		370	192	2.47738	160	10.3		360	99	1.43748	150	10.3		397	65	1.83479	150	10.3			412.14	138.24	1.3413	177	10.35			10.3		1.55252	1.55156	0.222854	0.545878	6
352	115	1.35979	156	10.4		329	57	0.889713	160	10.4		370	192	2.47027	162	10.4		362	101	1.46652	152	10.4		397	65	1.82858	152	10.4			412.14	138.24	1.33751	179	10.45			10.4		1.55873	1.55554	0.220511	0.540139	6
352	115	1.35391	158	10.5		330	58	0.905322	162	10.5		370	192	2.46315	164	10.5		362	101	1.46652	154	10.5		398	66	1.85719	154	10.5			412.14	138.24	1.33373	181	10.55			10.5		1.5633	1.56103	0.21809	0.534209	6
353	116	1.36364	160	10.6		330	58	0.905322	164	10.6		370	192	2.45603	166	10.6		363	102	1.48104	156	10.6		398	66	1.85097	156	10.6			412.14	138.24	1.32994	183	10.65			10.6		1.56449	1.56932	0.217976	0.53393	6
354	117	1.37337	162	10.7		332	60	0.93654	166	10.7		370	192	2.44891	168	10.7		362	101	1.46652	158	10.7		399	67	1.87958	158	10.7			413.44	139.54	1.34188	185	10.75			10.7		1.57447	1.57914	0.217977	0.533933	6
354	117	1.36748	164	10.8		334	62	0.967758	168	10.8		370	192	2.4418	170	10.8		362	101	1.46652	160	10.8		399	67	1.87336	160	10.8			413.44	139.54	1.33999	186	10.8			10.8		1.57615	1.58749	0.217129	0.531855	6
354	117	1.3616	166	10.9		336	64	0.998976	170	10.9		370	192	2.43468	172	10.9		362	101	1.46652	162	10.9		400	68	1.90197	162	10.9			416.02	142.12	1.36742	188	10.9			10.9		1.58853	1.59807	0.216517	0.530356	6
354	117	1.35572	168	11		337	65	1.01459	172	11		370	192	2.42756	174	11		362	101	1.46652	164	11		401	69	1.93058	164	11			417.31	143.41	1.37924	190	11			11	11	1.5957	1.60751	0.216184	0.52954	6
354	117	1.34984	170	11.1		338	66	1.03019	174	11.1		381	203	2.59215	176	11.1		363	102	1.48104	166	11.1		402	70	1.95919	166	11.1			418.6	144.7	1.39106	192	11.1			11.1		1.63391	1.61623	0.216084	0.529296	6
354	117	1.34396	172	11.2		340	68	1.06141	176	11.2		382	204	2.60064	178	11.2		363	102	1.48104	168	11.2		403	71	1.9878	168	11.2			418.6	144.7	1.38727	194	11.2			11.2		1.64369	1.62812	0.21596	0.528992	6
354	117	1.33808	174	11.3		341	69	1.07702	178	11.3		378	200	2.53108	180	11.3		365	104	1.51008	170	11.3		403	71	1.98158	170	11.3			418.6	144.7	1.38349	196	11.3			11.3		1.63689	1.6395	0.216347	0.52994	6
354	117	1.33219	176	11.4		341	69	1.07702	180	11.4		376	198	2.49275	182	11.4		373	112	1.62624	172	11.4		406	74	2.07985	172	11.4			418.6	144.7	1.3797	198	11.4			11.4		1.66463	1.65097	0.217351	0.532399	6
354	117	1.32631	178	11.5		341	69	1.07702	182	11.5		376	198	2.48563	184	11.5		372	111	1.61172	174	11.5		406	74	2.07363	174	11.5			418.6	144.7	1.37591	200	11.5			11.5		1.65837	1.66234	0.21928	0.537125	6
354	117	1.32043	180	11.6		341	69	1.07702	184	11.6		376	198	2.47852	186	11.6		371	110	1.5972	176	11.6		407	75	2.10224	176	11.6			419.9	146	1.38785	202	11.6			11.6		1.66054	1.67342	0.221335	0.542158	6
354	117	1.31455	182	11.7		342	70	1.09263	186	11.7		376	198	2.4714	188	11.7		384	123	1.78596	178	11.7		408	76	2.13085	178	11.7			421.19	147.29	1.39967	204	11.7			11.7		1.69918	1.68015	0.221512	0.542592	6
353	116	1.29306	184	11.8		342	70	1.09263	188	11.8		376	198	2.46428	190	11.8		385	124	1.80048	180	11.8		409	77	2.15946	180	11.8			422.48	148.58	1.4115	206	11.8			11.8		1.70357	1.6862	0.221721	0.543104	6
352	115	1.27157	186	11.9		342	70	1.09263	190	11.9		376	198	2.45716	192	11.9		385	124	1.80048	182	11.9		410	78	2.18807	182	11.9			422.48	148.58	1.40771	208	11.9			11.9		1.70294	1.69474	0.222872	0.545922	6
351	114	1.25008	188	12		342	70	1.09263	192	12		379	201	2.49687	194	12		387	126	1.82952	184	12		410	78	2.18185	184	12			425.06	151.16	1.43514	210	12			12	12	1.71435	1.70152	0.224061	0.548835	6
351	114	1.2442	190	12.1		342	70	1.09263	194	12.1		380	202	2.50537	196	12.1		387	126	1.82952	186	12.1		410	78	2.17563	186	12.1			426.36	152.46	1.44708	212	12.1			12.1		1.71574	1.70878	0.225379	0.552063	6
350	113	1.22271	192	12.2		342	70	1.09263	196	12.2		380	202	2.49825	198	12.2		387	126	1.82952	188	12.2		410	78	2.16941	188	12.2			425.06	151.16	1.42756	214	12.2			12.2		1.70668	1.71587	0.226862	0.555696	6
350	113	1.21682	194	12.3		342	70	1.09263	198	12.3		379	201	2.47552	200	12.3		387	126	1.82952	190	12.3		411	79	2.19802	190	12.3			426.36	152.46	1.43951	216	12.3			12.3		1.70867	1.72024	0.228101	0.55873	6
350	113	1.21094	196	12.4		346	74	1.15507	200	12.4		379	201	2.46841	202	12.4		388	127	1.84404	192	12.4		413	81	2.26146	192	12.4			427.65	153.75	1.44375	222	12.6			12.4		1.73061	1.72449	0.229489	0.56213	6
350	113	1.20506	198	12.5		347	75	1.17067	202	12.5		381	203	2.49251	204	12.5		391	130	1.8876	194	12.5		413	81	2.25524	194	12.5			430.23	156.33	1.4674	226	12.8			12.5		1.74641	1.73006	0.231005	0.565844	6
350	113	1.19918	200	12.6		347	75	1.17067	204	12.6		381	203	2.48539	206	12.6		391	130	1.8876	196	12.6		413	81	2.24902	196	12.6			430.23	156.33	1.45982	230	13			12.6		1.74195	1.73535	0.232431	0.569337	6
349	112	1.17769	202	12.7		347	75	1.17067	206	12.7		382	204	2.49388	208	12.7		391	130	1.8876	198	12.7		413	81	2.2428	198	12.7			431.52	157.62	1.46786	234	13.2			12.7		1.74008	1.74056	0.233544	0.572064	6
349	112	1.17181	204	12.8		347	75	1.17067	208	12.8		383	205	2.50237	210	12.8		392	131	1.90212	200	12.8		413	81	2.23658	200	12.8			431.52	157.62	1.46028	238	13.4			12.8		1.74064	1.74639	0.234661	0.5748	6
348	111	1.15032	206	12.9		348	76	1.18628	210	12.9		386	208	2.54208	212	12.9		392	131	1.90212	202	12.9		413	81	2.23036	202	12.9			431.52	157.62	1.45271	242	13.6			12.9		1.74398	1.75092	0.235997	0.578071	6
348	111	1.14443	208	13		349	77	1.20189	212	13		388	210	2.56618	214	13		394	133	1.93116	204	13		414	82	2.25897	204	13			432.82	158.92	1.46086	246	13.8			13	13	1.76058	1.75324	0.237537	0.581844	6
348	111	1.13855	210	13.1		350	78	1.2175	214	13.1		391	213	2.60589	216	13.1		394	133	1.93116	206	13.1		414	82	2.25275	206	13.1			434.11	160.21	1.46889	250	14			13.1		1.76913	1.75441	0.239097	0.585666	6
348	111	1.13267	212	13.2		351	79	1.23311	216	13.2		391	213	2.59878	218	13.2		394	133	1.93116	208	13.2		414	82	2.24653	208	13.2			434.11	160.21	1.46132	254	14.2			13.2		1.76726	1.75611	0.240744	0.589701	6
348	111	1.12679	214	13.3		352	80	1.24872	218	13.3		392	214	2.60727	220	13.3		395	134	1.94568	210	13.3		414	82	2.24032	210	13.3			435.4	161.5	1.46935	258	14.4			13.3		1.77302	1.7574	0.242285	0.593474	6
348	111	1.12091	216	13.4		349	77	1.20189	220	13.4		391	213	2.58454	222	13.4		395	134	1.94568	212	13.4		414	82	2.2341	212	13.4			437.98	164.08	1.493	262	14.6			13.4		1.76335	1.75873	0.244049	0.597795	6
347	110	1.09942	218	13.5		348	76	1.18628	222	13.5		390	212	2.56182	224	13.5		395	134	1.94568	214	13.5		415	83	2.26271	214	13.5			440.57	166.67	1.51676	266	14.8			13.5		1.76211	1.75956	0.245471	0.601278	6
346	109	1.07793	220	13.6		348	76	1.18628	224	13.6		390	212	2.5547	226	13.6		395	134	1.94568	216	13.6		416	84	2.29132	216	13.6			439.28	165.38	1.49358	270	15			13.6		1.75825	1.75892	0.246606	0.60406	6
345	108	1.05644	222	13.7		348	76	1.18628	226	13.7		390	212	2.54758	228	13.7		397	136	1.97472	218	13.7		416	84	2.2851	218	13.7			439.28	165.38	1.486	274	15.2			13.7		1.75602	1.75754	0.247105	0.605281	6
345	108	1.05055	224	13.8		348	76	1.18628	228	13.8		391	213	2.55607	230	13.8		394	133	1.93116	220	13.8		416	84	2.27888	220	13.8			439.28	165.38	1.47653	279	15.45			13.8		1.74658	1.75565	0.24733	0.605832	6
345	108	1.04467	226	13.9		348	76	1.18628	230	13.9		392	214	2.56457	232	13.9		394	133	1.93116	222	13.9		417	85	2.30749	222	13.9			439.28	165.38	1.46706	284	15.7			13.9		1.75021	1.75442	0.247905	0.60724	6
345	108	1.03879	228	14		349	77	1.20189	232	14		393	215	2.57306	234	14		394	133	1.93116	224	14		417	85	2.30127	224	14			440.57	166.67	1.4732	289	15.95			14	14	1.75323	1.75338	0.247977	0.607416	6
344	107	1.0173	230	14.1		350	78	1.2175	234	14.1		394	216	2.58155	236	14.1		394	133	1.93116	226	14.1		417	85	2.29505	226	14.1			444.44	170.54	1.51056	294	16.2			14.1		1.75885	1.75149	0.247514	0.606283	6
344	107	1.01142	232	14.2		352	80	1.24872	236	14.2		393	215	2.55882	238	14.2		394	133	1.93116	228	14.2		417	85	2.28883	228	14.2			444.44	170.54	1.50109	299	16.45			14.2		1.75667	1.74956	0.246402	0.60356	6
344	107	1.00554	234	14.3		353	81	1.26433	238	14.3		391	213	2.52049	240	14.3		394	133	1.93116	230	14.3		417	85	2.28261	230	14.3			440.57	166.67	1.4448	304	16.7			14.3		1.74149	1.74798	0.244923	0.599937	6
344	107	0.999655	236	14.4		353	81	1.26433	240	14.4		391	213	2.51337	242	14.4		394	133	1.93116	232	14.4		417	85	2.27639	232	14.4										14.4		1.79698	1.80341	0.291272	0.651305	5
344	107	0.993773	238	14.5		354	82	1.27994	242	14.5		391	213	2.50626	244	14.5		393	132	1.91664	234	14.5		417	85	2.27017	234	14.5										14.5		1.79336	1.80489	0.290477	0.649526	5
344	107	0.987891	240	14.6		355	83	1.29555	244	14.6		390	212	2.48353	246	14.6		393	132	1.91664	236	14.6		417	85	2.26395	236	14.6										14.6		1.78951	1.80609	0.289193	0.646656	5
344	107	0.98201	242	14.7		358	86	1.34237	246	14.7		389	211	2.4608	248	14.7		393	132	1.91664	238	14.7		418	86	2.29256	238	14.7										14.7		1.79888	1.80763	0.28857	0.645263	5
344	107	0.976128	244	14.8		358	86	1.34237	248	14.8		393	215	2.51612	250	14.8		392	131	1.90212	240	14.8		419	87	2.32117	240	14.8										14.8		1.81158	1.81069	0.288998	0.646219	5
344	107	0.970246	246	14.9		360	88	1.37359	250	14.9		393	215	2.50901	252	14.9		392	131	1.90212	242	14.9		419	87	2.31495	242	14.9										14.9		1.81398	1.81403	0.289922	0.648285	5
344	107	0.964365	248	15		360	88	1.37359	252	15		394	216	2.5175	254	15		393	132	1.91664	244	15		420	88	2.34356	244	15										15	15	1.82313	1.81801	0.291165	0.651064	5
345	108	0.974092	250	15.1		361	89	1.3892	254	15.1		393	215	2.49477	256	15.1		393	132	1.91664	246	15.1		420	88	2.33734	246	15.1										15.1		1.82241	1.82284	0.292571	0.654209	5
345	108	0.96821	252	15.2		359	87	1.35798	256	15.2		395	217	2.51887	258	15.2		393	132	1.91664	248	15.2		421	89	2.36595	248	15.2										15.2		1.82553	1.82768	0.294151	0.657741	5
345	108	0.962329	254	15.3		359	87	1.35798	258	15.3		395	217	2.51175	260	15.3		395	134	1.94568	250	15.3		423	91	2.42939	250	15.3										15.3		1.84143	1.83279	0.296229	0.662387	5
345	108	0.956447	256	15.4		359	87	1.35798	260	15.4		395	217	2.50464	262	15.4		395	134	1.94568	252	15.4		423	91	2.42317	252	15.4										15.4		1.83758	1.83668	0.297184	0.664523	5
345	108	0.950565	258	15.5		359	87	1.35798	262	15.5		395	217	2.49752	264	15.5		395	134	1.94568	254	15.5		424	92	2.45178	254	15.5										15.5		1.84071	1.84029	0.298265	0.666941	5
346	109	0.960293	260	15.6		360	88	1.37359	264	15.6		397	219	2.52162	266	15.6		394	133	1.93116	256	15.6		424	92	2.44556	256	15.6										15.6		1.84645	1.8421	0.298432	0.667315	5
346	109	0.954411	262	15.7		361	89	1.3892	266	15.7		397	219	2.5145	268	15.7		393	132	1.91664	258	15.7		424	92	2.43934	258	15.7										15.7		1.84282	1.84391	0.298975	0.668528	5
347	110	0.964139	264	15.8		361	89	1.3892	268	15.8		398	220	2.523	270	15.8		394	133	1.93116	260	15.8		425	93	2.46795	260	15.8										15.8		1.85509	1.84537	0.298572	0.667627	5
348	111	0.973866	266	15.9		361	89	1.3892	270	15.9		398	220	2.51588	272	15.9		394	133	1.93116	262	15.9		425	93	2.46173	262	15.9										15.9		1.85437	1.8453	0.297537	0.665312	5
348	111	0.967984	268	16		362	90	1.40481	272	16		398	220	2.50876	274	16		394	133	1.93116	264	16		425	93	2.45552	264	16										16	16	1.85365	1.84609	0.296724	0.663496	5
348	111	0.962103	270	16.1		363	91	1.42042	274	16.1		398	220	2.50165	276	16.1		393	132	1.91664	266	16.1		424	92	2.41447	266	16.1										16.1		1.84305	1.84652	0.295517	0.660795	5
348	111	0.956221	272	16.2		364	92	1.43603	276	16.2		398	220	2.49453	278	16.2		393	132	1.91664	268	16.2		424	92	2.40825	268	16.2										16.2		1.84233	1.84551	0.293777	0.656904	5
348	111	0.950339	274	16.3		365	93	1.45164	278	16.3		398	220	2.48741	280	16.3		393	132	1.91664	270	16.3		424	92	2.40203	270	16.3										16.3		1.84161	1.8442	0.292023	0.652983	5
348	111	0.944458	276	16.4		365	93	1.45164	280	16.4		398	220	2.48029	282	16.4		394	133	1.93116	272	16.4		424	92	2.39581	272	16.4										16.4		1.84067	1.84169	0.290053	0.648577	5
348	111	0.938576	278	16.5		366	94	1.46725	282	16.5		400	222	2.5044	284	16.5		394	133	1.93116	274	16.5		424	92	2.38959	274	16.5										16.5		1.84619	1.83862	0.287936	0.643845	5
348	111	0.932694	280	16.6		367	95	1.48286	284	16.6		400	222	2.49728	286	16.6		394	133	1.93116	276	16.6		424	92	2.38337	276	16.6										16.6		1.84547	1.83527	0.285712	0.638873	5
348	111	0.926813	282	16.7		368	96	1.49846	286	16.7		397	219	2.44333	288	16.7		394	133	1.93116	278	16.7		424	92	2.37715	278	16.7										16.7		1.83538	1.8334	0.284157	0.635394	5
348	111	0.920931	284	16.8		368	96	1.49846	288	16.8		396	218	2.42061	290	16.8		394	133	1.93116	280	16.8		424	92	2.37093	280	16.8										16.8		1.82842	1.83322	0.283545	0.634026	5
348	111	0.915049	286	16.9		368	96	1.49846	290	16.9		396	218	2.41349	292	16.9		395	134	1.94568	282	16.9		424	92	2.36471	282	16.9										16.9		1.82748	1.83307	0.283325	0.633533	5
348	111	0.909168	288	17		369	97	1.51407	292	17		394	216	2.37516	294	17		395	134	1.94568	284	17		424	92	2.35849	284	17										17	17	1.82051	1.83173	0.282657	0.632041	5
349	112	0.918895	290	17.1		369	97	1.51407	294	17.1		394	216	2.36804	296	17.1		394	133	1.93116	286	17.1		424	92	2.35227	286	17.1										17.1		1.81689	1.83011	0.281634	0.629752	5
349	112	0.913013	292	17.2		370	98	1.52968	296	17.2		396	218	2.39214	298	17.2		394	133	1.93116	288	17.2		424	92	2.34605	288	17.2										17.2		1.82241	1.82821	0.280489	0.627191	5
349	112	0.907132	294	17.3		371	99	1.54529	298	17.3		402	224	2.47868	300	17.3		394	133	1.93116	290	17.3		424	92	2.33983	290	17.3										17.3		1.84042	1.82769	0.280113	0.626351	5
349	112	0.90125	296	17.4		371	99	1.54529	300	17.4		404	226	2.50278	302	17.4		393	132	1.91664	292	17.4		424	92	2.33361	292	17.4										17.4		1.83991	1.82871	0.280164	0.626466	5
349	112	0.895368	298	17.5		371	99	1.54529	302	17.5		403	225	2.48005	304	17.5		393	132	1.91664	294	17.5		423	91	2.29256	294	17.5										17.5		1.82598	1.82999	0.280278	0.62672	5
349	112	0.889487	300	17.6		373	101	1.57651	304	17.6		403	225	2.47293	306	17.6		393	132	1.91664	296	17.6		423	91	2.28634	296	17.6										17.6		1.82838	1.83147	0.280765	0.62781	5
349	112	0.883605	302	17.7		374	102	1.59212	306	17.7		402	224	2.45021	308	17.7		393	132	1.91664	298	17.7		423	91	2.28012	298	17.7										17.7		1.82454	1.83255	0.281474	0.629395	5
349	112	0.877723	304	17.8		374	102	1.59212	308	17.8		403	225	2.4587	310	17.8		395	134	1.94568	300	17.8		423	91	2.2739	300	17.8	discard after here									17.8		1.82962	1.8329	0.28205	0.630683	5
																																								#DIV/0!				0
349	112	0.871842	306	17.9		375	103	1.60773	310	17.9		402	224	2.43597	312	17.9		396	135	1.9602	302	17.9																17.9		1.71894	1.71608	0.33132	0.66264	4
349	112	0.86596	308	18		376	104	1.62334	312	18		403	225	2.44447	314	18		396	135	1.9602	304	18																18	18	1.72349	1.71704	0.331842	0.663684	4
349	112	0.860079	310	18.1		376	104	1.62334	314	18.1		403	225	2.43735	316	18.1		396	135	1.9602	306	18.1																18.1		1.72024	1.71761	0.33276	0.66552	4
349	112	0.854197	312	18.2		376	104	1.62334	316	18.2		403	225	2.43023	318	18.2		395	134	1.94568	308	18.2																18.2		1.71336	1.71896	0.333643	0.667287	4
349	112	0.848315	314	18.3		376	104	1.62334	318	18.3		404	226	2.43872	320	18.3		395	134	1.94568	310	18.3																18.3		1.71401	1.72037	0.333691	0.667383	4
349	112	0.842434	316	18.4		377	105	1.63895	320	18.4		404	226	2.43161	322	18.4		396	135	1.9602	312	18.4																18.4		1.7183	1.72189	0.333775	0.667549	4
349	112	0.836552	318	18.5		377	105	1.63895	322	18.5		405	227	2.4401	324	18.5		396	135	1.9602	314	18.5																18.5		1.71895	1.72361	0.334231	0.668463	4
349	112	0.83067	320	18.6		377	105	1.63895	324	18.6		406	228	2.44859	326	18.6		396	135	1.9602	316	18.6																18.6		1.7196	1.72497	0.334444	0.668889	4
350	113	0.840398	322	18.7		378	106	1.65455	326	18.7		406	228	2.44147	328	18.7		396	135	1.9602	318	18.7																18.7		1.72416	1.72704	0.334621	0.669241	4
352	115	0.865734	324	18.8		378	106	1.65455	328	18.8		407	229	2.44997	330	18.8		396	135	1.9602	320	18.8																18.8		1.73261	1.73157	0.334187	0.668375	4
352	115	0.859852	326	18.9		379	107	1.67016	330	18.9		408	230	2.45846	332	18.9		396	135	1.9602	322	18.9																18.9		1.73717	1.73788	0.331661	0.663323	4
352	115	0.853971	328	19		380	108	1.68577	332	19		408	230	2.45134	334	19		396	135	1.9602	324	19																19	19	1.73782	1.74527	0.327832	0.655664	4
352	115	0.848089	330	19.1		381	109	1.70138	334	19.1		408	230	2.44422	336	19.1		396	135	1.9602	326	19.1																19.1		1.73847	1.75266	0.323764	0.647529	4
352	115	0.842207	332	19.2		383	111	1.7326	336	19.2		408	230	2.43711	338	19.2		396	135	1.9602	328	19.2																19.2		1.74303	1.75937	0.31941	0.638819	4
354	117	0.867544	334	19.3		387	115	1.79503	338	19.3		408	230	2.42999	340	19.3		396	135	1.9602	330	19.3																19.3		1.76319	1.76608	0.315407	0.630813	4
360	123	0.955316	336	19.4		387	115	1.79503	340	19.4		408	230	2.42287	342	19.4		396	135	1.9602	332	19.4																19.4		1.78336	1.77208	0.312091	0.624182	4
364	127	1.01187	338	19.5		388	116	1.81064	342	19.5		408	230	2.41576	344	19.5		396	135	1.9602	334	19.5																19.5		1.79962	1.77668	0.308836	0.617673	4
364	127	1.00599	340	19.6		389	117	1.82625	344	19.6		408	230	2.40864	346	19.6		396	135	1.9602	336	19.6																19.6		1.80027	1.78164	0.306117	0.612235	4
364	127	1.00011	342	19.7		389	117	1.82625	346	19.7		408	230	2.40152	348	19.7		395	134	1.94568	338	19.7																19.7		1.79339	1.78696	0.303351	0.606702	4
364	127	0.994225	344	19.8		391	119	1.85747	348	19.8		408	230	2.3944	350	19.8		395	134	1.94568	340	19.8																19.8		1.79795	1.79156	0.301151	0.602303	4
364	127	0.988344	346	19.9		391	119	1.85747	350	19.9		409	231	2.4029	352	19.9		395	134	1.94568	342	19.9																19.9		1.7986	1.79439	0.299562	0.599125	4
363	126	0.966853	348	20		391	119	1.85747	352	20		409	231	2.39578	354	20		394	133	1.93116	344	20																20	20	1.78782	1.79545	0.2996	0.5992	4
363	126	0.960971	350	20.1		391	119	1.85747	354	20.1		411	233	2.41988	356	20.1		394	133	1.93116	346	20.1																20.1		1.79237	1.79473	0.300923	0.601846	4
364	127	0.970699	352	20.2		391	119	1.85747	356	20.2		412	234	2.42837	358	20.2		394	133	1.93116	348	20.2																20.2		1.79693	1.79437	0.301935	0.603871	4
363	126	0.949208	354	20.3		391	119	1.85747	358	20.3		413	235	2.43686	360	20.3		394	133	1.93116	350	20.3																20.3		1.79368	1.79502	0.302878	0.605756	4
363	126	0.943327	356	20.4		392	120	1.87308	360	20.4		413	235	2.42975	362	20.4		394	133	1.93116	352	20.4																20.4		1.79433	1.79816	0.304488	0.608977	4
364	127	0.953054	358	20.5		392	120	1.87308	362	20.5		413	235	2.42263	364	20.5		394	133	1.93116	354	20.5																20.5		1.79498	1.80129	0.305954	0.611907	4
364	127	0.947172	360	20.6		392	120	1.87308	364	20.6		413	235	2.41551	366	20.6		394	133	1.93116	356	20.6																20.6		1.79173	1.80582	0.306918	0.613836	4
365	128	0.9569	362	20.7		393	121	1.88869	366	20.7		413	235	2.4084	368	20.7		394	133	1.93116	358	20.7																20.7		1.79629	1.81071	0.308	0.616001	4
365	128	0.951018	364	20.8		395	123	1.91991	368	20.8		412	234	2.38567	370	20.8		395	134	1.94568	360	20.8																20.8		1.80057	1.81559	0.308988	0.617976	4
365	128	0.945136	366	20.9		402	130	2.02917	370	20.9		414	236	2.40977	372	20.9		395	134	1.94568	362	20.9																20.9		1.83244	1.82116	0.309221	0.618443	4
365	128	0.939255	368	21		403	131	2.04478	372	21		414	236	2.40265	374	21		395	134	1.94568	364	21																21	21	1.83309	1.82704	0.309564	0.619128	4
366	129	0.948982	370	21.1		404	132	2.06039	374	21.1		414	236	2.39554	376	21.1		395	134	1.94568	366	21.1																21.1		1.83765	1.83324	0.310582	0.621164	4
366	129	0.9431	372	21.2		405	133	2.076	376	21.2		416	238	2.41964	378	21.2		395	134	1.94568	368	21.2																21.2		1.8461	1.84084	0.311119	0.622237	4
367	130	0.952828	374	21.3		406	134	2.09161	378	21.3		416	238	2.41252	380	21.3		395	134	1.94568	370	21.3																21.3		1.85066	1.8495	0.311687	0.623374	4
368	131	0.962555	376	21.4		406	134	2.09161	380	21.4		416	238	2.4054	382	21.4		396	135	1.9602	372	21.4																21.4		1.85494	1.85817	0.312573	0.625145	4
368	131	0.956673	378	21.5		406	134	2.09161	382	21.5		416	238	2.39829	384	21.5		398	137	1.98924	374	21.5																21.5		1.85895	1.86364	0.312467	0.624933	4
368	131	0.950792	380	21.6		406	134	2.09161	384	21.6		417	239	2.40678	386	21.6		399	138	2.00376	376	21.6																21.6		1.86323	1.86982	0.31267	0.62534	4
370	133	0.976128	382	21.7		407	135	2.10722	386	21.7		417	239	2.39966	388	21.7		400	139	2.01828	378	21.7																21.7		1.87532	1.87303	0.31283	0.625661	4
372	135	1.00146	384	21.8		409	137	2.13843	388	21.8		418	240	2.40815	390	21.8		400	139	2.01828	380	21.8																21.8		1.89158	1.87853	0.312356	0.624711	4
372	135	0.995583	386	21.9		409	137	2.13843	390	21.9		419	241	2.41665	392	21.9		401	140	2.0328	382	21.9																21.9		1.89587	1.8865	0.310632	0.621264	4
372	135	0.989701	388	22		409	137	2.13843	392	22		419	241	2.40953	394	22		401	140	2.0328	384	22																22	22	1.89262	1.8947	0.309099	0.618198	4
372	135	0.983819	390	22.1		411	139	2.16965	394	22.1		420	242	2.41802	396	22.1		401	140	2.0328	386	22.1																22.1		1.90107	1.9029	0.307282	0.614564	4
																																								#DIV/0!
373	136	0.993547	392	22.2		411	139	2.16965	396	22.2		281	103		398	22.2		401	140	2.0328	388	22.2																22.2		1.732	1.75384	0.357589	0.619362	3
378	141	1.06571	394	22.3		413	141	2.20087	398	22.3		265	87		400	22.3		402	141	2.04732	390	22.3																22.3		1.7713	1.76069	0.355607	0.61593	3
379	142	1.07544	396	22.4		414	142	2.21648	400	22.4		267	89		402	22.4		402	141	2.04732	392	22.4																22.4		1.77975	1.76861	0.353572	0.612405	3
380	143	1.08516	398	22.5		414	142	2.21648	402	22.5		267	89		404	22.5		402	141	2.04732	394	22.5																22.5		1.78299	1.77758	0.350541	0.607155	3
383	146	1.12611	400	22.6		414	142	2.21648	404	22.6		265	87		406	22.6		401	140	2.0328	396	22.6																22.6		1.7918	1.7855	0.346895	0.60084	3
383	146	1.12023	402	22.7		414	142	2.21648	406	22.7		266	88		408	22.7		401	140	2.0328	398	22.7																22.7		1.78984	1.78872	0.346097	0.599458	3
383	146	1.11435	404	22.8		414	142	2.21648	408	22.8		266	88		410	22.8		401	140	2.0328	400	22.8																22.8		1.78787	1.79663	0.343294	0.594603	3
384	147	1.12407	406	22.9		416	144	2.2477	410	22.9		266	88		412	22.9		401	140	2.0328	402	22.9																22.9		1.80152	1.80173	0.341912	0.592209	3
386	149	1.14941	408	23		416	144	2.2477	412	23		266	88		414	23		401	140	2.0328	404	23																23	23	1.80997	1.80596	0.340502	0.589766	3
386	149	1.14353	410	23.1		416	144	2.2477	414	23.1		266	88		416	23.1		401	140	2.0328	406	23.1																23.1						3
387	150	1.15326	412	23.2		416	144	2.2477	416	23.2		267	89		418	23.2		403	142	2.06184	408	23.2																23.2						3
387	150	1.14737	414	23.3		416	144	2.2477	418	23.3		267	89		420	23.3		403	142	2.06184	410	23.3																23.3						3
388	151	1.1571	416	23.4		417	145	2.26331	420	23.4		266	88		422	23.4		403	142	2.06184	412	23.4																23.4						3
388	151	1.15122	418	23.5		347	75		422	23.5		266	88		424	23.5		405	144	2.09088	414	23.5																23.5						2
388	151	1.14534	420	23.6		269	-3		424	23.6		266	88		426	23.6		405	144	2.09088	416	23.6																23.6						2
315	78		422	23.7		270	-2		426	23.7		266	88		428	23.7		407	146	2.11992	418	23.7																23.7						1
316	79		424	23.8		269	-3		428	23.8		266	88		430	23.8		413	152	2.20704	420	23.8																23.8						1
316	79		426	23.9		269	-3		430	23.9		266	88		432	23.9		412	151	2.19252	422	23.9																23.9						1
316	79		428	24		269	-3		432	24		266	88		434	24		412	151	2.19252	424	24																24	24					1
317	80		430	24.1		269	-3		434	24.1		266	88		436	24.1		412	151	2.19252	426	24.1																24.1						1
317	80		432	24.2		269	-3		436	24.2		266	88		438	24.2		412	151	2.19252	428	24.2																24.2						1
319	82		434	24.3		270	-2		438	24.3		266	88		440	24.3		413	152	2.20704	430	24.3																24.3						1
320	83		436	24.4		270	-2		440	24.4		266	88		442	24.4		413	152	2.20704	432	24.4																24.4
320	83		438	24.5		270	-2		442	24.5		266	88		444	24.5		413	152	2.20704	434	24.5																24.5
321	84		440	24.6		271	-1		444	24.6		266	88		446	24.6		413	152	2.20704	436	24.6																24.6
323	86		442	24.7		271	-1		446	24.7		266	88		448	24.7		413	152	2.20704	438	24.7																24.7
324	87		444	24.8		273	1		448	24.8		266	88		450	24.8		413	152	2.20704	440	24.8																24.8
325	88		446	24.9		273	1		450	24.9		266	88		452	24.9		413	152	2.20704	442	24.9																24.9
326	89		448	25		273	1		452	25		266	88		454	25		417	156	2.26512	444	25																25	25
327	90		450	25.1		274	2		454	25.1		266	88		456	25.1		421	160	2.3232	446	25.1																25.1
327	90		452	25.2		274	2		456	25.2		271	93		458	25.2		421	160	2.3232	448	25.2																25.2
327	90		454	25.3		276	4		458	25.3		273	95		460	25.3		420	159	2.30868	450	25.3																25.3
328	91		456	25.4		277	5		460	25.4		278	100		462	25.4		421	160	2.3232	452	25.4																25.4
328	91		458	25.5		277	5		462	25.5		277	99		463	25.45		422	161	2.33772	454	25.5																25.5
331	94		460	25.6		278	6		464	25.6								423	162	2.35224	456	25.6																25.6
331	94		462	25.7		277	5		466	25.7								423	162	2.35224	458	25.7																25.7
333	96		464	25.8		278	6		468	25.8								423	162	2.35224	460	25.8																25.8
333	96		466	25.9		278	6		470	25.9								425	164	2.38128	462	25.9																25.9
333	96		468	26		278	6		472	26								425	164	2.38128	464	26																26	26
333	96		470	26.1		278	6		474	26.1								425	164	2.38128	466	26.1																26.1
334	97		472	26.2		281	9		476	26.2								426	165	2.3958	468	26.2																26.2
334	97		474	26.3		283	11		478	26.3								426	165	2.3958	470	26.3																26.3
334	97		476	26.4		286	14		480	26.4								428	167	2.42484	472	26.4																26.4
334	97		478	26.5		290	18		482	26.5								429	168	2.43936	474	26.5																26.5
334	97		480	26.6		295	23		484	26.6								429	168	2.43936	476	26.6																26.6
336	99		482	26.7		295	23		486	26.7								429	168	2.43936	478	26.7																26.7
340	103		484	26.8		295	23		488	26.8								429	168	2.43936	480	26.8																26.8
341	104		486	26.9		294	22		490	26.9								429	168	2.43936	482	26.9																26.9
343	106		488	27		294	22		492	27								429	168	2.43936	484	27																27	27
343	106		490	27.1		295	23		494	27.1								430	169	2.45388	486	27.1																27.1
344	107		492	27.2		295	23		496	27.2								430	169	2.45388	488	27.2																27.2
344	107		494	27.3		295	23		498	27.3								430	169	2.45388	490	27.3																27.3
345	108		496	27.4		295	23		500	27.4								430	169	2.45388	492	27.4																27.4
346	109		498	27.5		295	23		502	27.5								434	173	2.51196	494	27.5																27.5
345	108		499	27.55		295	23		504	27.6								437	176	2.55552	496	27.6																27.6
						295	23		506	27.7								438	177	2.57004	498	27.7																27.7
						295	23		508	27.8								438	177	2.57004	500	27.8																27.8
						295	23		510	27.9								437	176	2.55552	502	27.9																27.9
						295	23		512	28								437	176	2.55552	504	28																28	28
						295	23		514	28.1								437	176	2.55552	506	28.1																28.1
																		437	176	2.55552	508	28.2																28.2
																		292	31		510	28.3																28.3
																		257	-4		512	28.4																28.4
																		257	-4		514	28.5																28.5
																		257	-4		516	28.6																28.6
																		257	-4		518	28.7																28.7
																		257	-4		519	28.75																28.8
