# Supplementary material for: Large, long range tensile forces drive convergence during Xenopus blastopore closure and body axis elongation
Source: eLife. 2018 Mar 13;7:e26944. doi: 10.7554/eLife.26944 (PMC5896886; doi:10.7554/eLife.26944)
Supplement: Figure 3—figure supplement 2—source data 1. [file elife-26944-fig3-figsupp2-data1.xls]

## Sheet: Fig 3-sf2A - Probe 3
050722 drift probe 3		AA				050728 drift test probe 3		AA				051227 drift test prb 3		AA				121129 probe 3b drift		AA			121203 probe 3b drift		AA			121204 probe 3b drift		AA			091020 probe 3 drift 20x		AA
20x						20x						frame = 3'
												20x
Probe position	displacement	force equiv	frame -1	time		Probe position	displacement	force equiv	frame -1	time		Probe position	displacement	force equiv	frame -1	time		Probe position	force equiv	time	frame		Probe position	force equiv	time	frame		Probe position	force equiv	time	frame		Probe position	displacement	force equiv	time	time	frame
(X coordinate)	(microns)	(micronewtons)		(min)		(X coordinate)	(microns)	(micronewtons)		(min)		(X coordinate)	(microns)	(micronewtons)		(min)		(microns on X axis)	(micronewtons)	(min)			(microns on X axis)	(micronewtons)	(min)			(microns on X axis)	(micronewtons)	(min)			(microns on X axis)	(microns)	(micronewtons)	(min)	(horus)
325	0	0	0	0		237	0	0	0	0		300	0	0	0	0		383.12	0	0	2		203.82	0	0	2		186.45	0	0	1		203.17	0	0	0	0	1
323	-2.58	-0.06966	1	3		235	-2.58	-0.06966	1	3		300	0	0	2	6		383.12	0	3	3		205.11	0.02193	3	3		187.1	0.01105	3	2		205.75	2.58	0.06966	1	0.0166667	2	1'
322	-3.87	-0.10449	2	6		234	-3.87	-0.10449	2	6		301	1.29	0.03483	4	12		381.82	-0.0221	6	4		205.11	0.02193	6	4		187.1	0.01105	6	3		204.46	1.29	0.03483	2	0.0333333	3
321	-5.16	-0.13932	3	9		233	-5.16	-0.13932	3	9		302	2.58	0.06966	6	18		381.82	-0.0221	9	5		204.46	0.01088	9	5		187.1	0.01105	9	4		204.46	1.29	0.03483	3	0.05	4
321	-5.16	-0.13932	4	12		233	-5.16	-0.13932	4	12		303	3.87	0.10449	8	24		380.52	-0.0442	12	6		205.11	0.02193	12	6		187.1	0.01105	12	5		204.46	1.29	0.03483	4	0.0666667	5
320	-6.45	-0.17415	5	15		232	-6.45	-0.17415	5	15		304	5.16	0.13932	10	30		380.52	-0.0442	15	7		205.11	0.02193	15	7		187.1	0.01105	15	6		205.11	1.94	0.05238	5	0.0833333	6
319	-7.74	-0.20898	6	18		232	-6.45	-0.17415	6	18		305	6.45	0.17415	12	36		380.52	-0.0442	18	8		205.11	0.02193	18	8		187.1	0.01105	18	7		205.75	2.58	0.06966	6	0.1	7
319	-7.74	-0.20898	7	21		232	-6.45	-0.17415	7	21		304	5.16	0.13932	14	42		379.22	-0.0663	21	9		205.11	0.02193	21	9		186.45	0	27	10		205.75	2.58	0.06966	7	0.116667	8
319	-7.74	-0.20898	8	24		231	-7.74	-0.20898	8	24		303	3.87	0.10449	16	48		379.22	-0.0663	24	10		205.11	0.02193	24	10		186.45	0	36	13		205.75	2.58	0.06966	8	0.133333	9
318	-9.03	-0.24381	9	27		230	-9.03	-0.24381	9	27		303	3.87	0.10449	18	54		379.22	-0.0663	27	11		205.11	0.02193	27	11		186.45	0	45	16		205.11	1.94	0.05238	9	0.15	10
317	-10.32	-0.27864	10	30		230	-9.03	-0.24381	10	30		303	3.87	0.10449	20	60		379.22	-0.0663	30	12		205.11	0.02193	30	12		186.45	0	54	19		205.11	1.94	0.05238	10	0.166667	11
316	-11.61	-0.31347	11	33		230	-9.03	-0.24381	11	33		303	3.87	0.10449	22	66		379.22	-0.0663	33	13		205.11	0.02193	33	13		185.81	-0.01088	63	22		205.75	2.58	0.06966	11	0.183333	12
315	-12.9	-0.3483	12	36		229	-10.32	-0.27864	12	36		303	3.87	0.10449	24	72		379.22	-0.0663	36	14		205.11	0.02193	36	14		185.81	-0.01088	72	25		205.75	2.58	0.06966	12	0.2	13
315	-12.9	-0.3483	13	39		228	-11.61	-0.31347	13	39		303	3.87	0.10449	26	78		379.22	-0.0663	39	15		205.11	0.02193	39	15		185.81	-0.01088	81	28		205.75	2.58	0.06966	13	0.216667	14
314	-14.19	-0.38313	14	42		229	-10.32	-0.27864	14	42		302	2.58	0.06966	28	84		377.92	-0.0884	42	16		205.11	0.02193	42	16		186.45	0	90	31		205.11	1.94	0.05238	16	0.266667	17
314	-14.19	-0.38313	15	45		228	-11.61	-0.31347	15	45		302	2.58	0.06966	30	90		379.22	-0.0663	45	17		205.11	0.02193	45	17		185.81	-0.01088	99	34		206.4	3.23	0.08721	19	0.316667	20
314	-14.19	-0.38313	16	48		228	-11.61	-0.31347	16	48		302	2.58	0.06966	32	96		379.22	-0.0663	54	20		205.11	0.02193	48	18		185.81	-0.01088	108	37		205.11	1.94	0.05238	21	0.35	22
315	-12.9	-0.3483	17	51		229	-10.32	-0.27864	17	51		302	2.58	0.06966	34	102		377.92	-0.0884	63	23		205.11	0.02193	51	19		185.16	-0.02193	117	40		206.4	3.23	0.08721	22	0.366667	23
315	-12.9	-0.3483	18	54		229	-10.32	-0.27864	18	54		301	1.29	0.03483	36	108		377.92	-0.0884	72	26		205.75	0.03281	54	20		185.16	-0.02193	126	43		205.11	1.94	0.05238	23	0.383333	24
315	-12.9	-0.3483	19	57		230	-9.03	-0.24381	19	57		300	0	0	38	114		377.92	-0.0884	81	29		205.11	0.02193	57	21		185.16	-0.02193	135	46		206.4	3.23	0.08721	24	0.4	25
316	-11.61	-0.31347	20	60		229	-10.32	-0.27864	20	60		300	0	0	40	120		377.92	-0.0884	90	32		205.11	0.02193	60	22		185.16	-0.02193	144	49		205.75	2.58	0.06966	27	0.45	28
316	-11.61	-0.31347	21	63		230	-9.03	-0.24381	21	63		300	0	0	42	126		377.92	-0.0884	99	35		205.11	0.02193	63	23		184.52	-0.03281	153	52		205.75	2.58	0.06966	30	0.5	31
317	-10.32	-0.27864	22	66		230	-9.03	-0.24381	22	66		300	0	0	44	132		376.62	-0.1105	108	38		205.11	0.02193	66	24		185.16	-0.02193	162	55		205.75	2.58	0.06966	33	0.55	34
317	-10.32	-0.27864	23	69		230	-9.03	-0.24381	23	69		300	0	0	46	138		377.92	-0.0884	117	41		205.11	0.02193	69	25		184.52	-0.03281	171	58		205.75	2.58	0.06966	36	0.6	37
317	-10.32	-0.27864	24	72		230	-9.03	-0.24381	24	72		300	0	0	48	144		376.62	-0.1105	129	45		205.11	0.02193	72	26		185.16	-0.02193	180	61		205.75	2.58	0.06966	39	0.65	40
317	-10.32	-0.27864	25	75		230	-9.03	-0.24381	25	75		300	0	0	50	150		376.62	-0.1105	138	48		205.11	0.02193	75	27		185.16	-0.02193	189	64		205.11	1.94	0.05238	42	0.7	43
317	-10.32	-0.27864	26	78		231	-7.74	-0.20898	26	78		300	0	0	52	156		376.62	-0.1105	147	51		205.11	0.02193	78	28		185.16	-0.02193	198	67		205.11	1.94	0.05238	45	0.75	46
317	-10.32	-0.27864	27	81		231	-7.74	-0.20898	27	81		300	0	0	54	162		376.62	-0.1105	156	54		205.11	0.02193	81	29		185.16	-0.02193	207	70		205.11	1.94	0.05238	48	0.8	49
318	-9.03	-0.24381	28	84		231	-7.74	-0.20898	28	84		300	0	0	56	168		376.62	-0.1105	165	57		205.11	0.02193	84	30		185.16	-0.02193	216	73		205.75	2.58	0.06966	51	0.85	52	1' through 53
318	-9.03	-0.24381	29	87		231	-7.74	-0.20898	29	87		300	0	0	58	174		376.62	-0.1105	174	60		205.11	0.02193	87	31		185.16	-0.02193	225	76		205.75	2.58	0.06966	58	0.966667	55	3' after 53
318	-9.03	-0.24381	30	90		231	-7.74	-0.20898	30	90		300	0	0	60	180		376.62	-0.1105	183	63		205.11	0.02193	90	32		185.16	-0.02193	234	79		206.4	3.23	0.08721	67	1.11667	58
318	-9.03	-0.24381	31	93		231	-7.74	-0.20898	31	93		299	-1.29	-0.03483	62	186		376.62	-0.1105	192	66		205.11	0.02193	93	33		184.52	-0.03281	243	82		205.75	2.58	0.06966	76	1.26667	61
318	-9.03	-0.24381	32	96		231	-7.74	-0.20898	32	96		299	-1.29	-0.03483	64	192		376.62	-0.1105	201	69		205.11	0.02193	96	34		184.52	-0.03281	252	85		205.75	2.58	0.06966	85	1.41667	64
318	-9.03	-0.24381	33	99		231	-7.74	-0.20898	33	99		299	-1.29	-0.03483	66	198		376.62	-0.1105	210	72		205.11	0.02193	99	35		184.52	-0.03281	261	88		205.75	2.58	0.06966	94	1.56667	67
318	-9.03	-0.24381	34	102		231	-7.74	-0.20898	34	102		299	-1.29	-0.03483	68	204		376.62	-0.1105	219	75		205.11	0.02193	102	36		184.52	-0.03281	270	91		205.75	2.58	0.06966	103	1.71667	70
318	-9.03	-0.24381	35	105		231	-7.74	-0.20898	35	105		299	-1.29	-0.03483	70	210		376.62	-0.1105	228	78		205.11	0.02193	105	37		185.16	-0.02193	279	94		205.11	1.94	0.05238	112	1.86667	73
318	-9.03	-0.24381	36	108		231	-7.74	-0.20898	36	108		299	-1.29	-0.03483	72	216		376.62	-0.1105	237	81		205.11	0.02193	108	38		185.16	-0.02193	288	97		205.11	1.94	0.05238	121	2.01667	76
318	-9.03	-0.24381	37	111		231	-7.74	-0.20898	37	111		299	-1.29	-0.03483	74	222		376.62	-0.1105	246	84		205.11	0.02193	111	39		184.52	-0.03281	297	100		205.75	2.58	0.06966	130	2.16667	79
318	-9.03	-0.24381	38	114		231	-7.74	-0.20898	38	114		299	-1.29	-0.03483	76	228		376.62	-0.1105	255	87		205.11	0.02193	114	40		184.52	-0.03281	306	103		205.11	1.94	0.05238	139	2.31667	82
319	-7.74	-0.20898	39	117		231	-7.74	-0.20898	39	117		298	-2.58	-0.06966	78	234		376.62	-0.1105	264	90		205.11	0.02193	117	41		184.52	-0.03281	315	106		205.11	1.94	0.05238	148	2.46667	85
318	-9.03	-0.24381	40	120		232	-6.45	-0.17415	40	120		298	-2.58	-0.06966	80	240		376.62	-0.1105	273	93		205.11	0.02193	120	42		184.52	-0.03281	324	109		205.11	1.94	0.05238	157	2.61667	88
318	-9.03	-0.24381	41	123		231	-7.74	-0.20898	41	123		299	-1.29	-0.03483	82	246		376.62	-0.1105	282	96		205.11	0.02193	123	43		184.52	-0.03281	333	112		205.11	1.94	0.05238	166	2.76667	91
318	-9.03	-0.24381	42	126		231	-7.74	-0.20898	42	126		298	-2.58	-0.06966	84	252		376.62	-0.1105	291	99		205.75	0.03281	126	44		184.52	-0.03281	342	115		205.75	2.58	0.06966	175	2.91667	94
318	-9.03	-0.24381	43	129		232	-6.45	-0.17415	43	129		298	-2.58	-0.06966	86	258		376.62	-0.1105	300	102		205.11	0.02193	129	45		183.87	-0.04386	351	118		205.11	1.94	0.05238	184	3.06667	97
318	-9.03	-0.24381	44	132		232	-6.45	-0.17415	44	132		298	-2.58	-0.06966	88	264		376.62	-0.1105	309	105		205.11	0.02193	132	46		184.52	-0.03281	360	121		205.75	2.58	0.06966	193	3.21667	100
319	-7.74	-0.20898	45	135		232	-6.45	-0.17415	45	135		298	-2.58	-0.06966	90	270		376.62	-0.1105	318	108		205.11	0.02193	135	47		183.87	-0.04386	369	124		205.75	2.58	0.06966	202	3.36667	103
319	-7.74	-0.20898	46	138		233	-5.16	-0.13932	46	138		298	-2.58	-0.06966	92	276		376.62	-0.1105	327	111		205.11	0.02193	138	48		183.87	-0.04386	378	127		205.11	1.94	0.05238	211	3.51667	106
319	-7.74	-0.20898	47	141		233	-5.16	-0.13932	47	141		298	-2.58	-0.06966	94	282		376.62	-0.1105	336	114		205.11	0.02193	141	49		183.87	-0.04386	387	130		207.04	3.87	0.10449	214	3.56667	107
319	-7.74	-0.20898	48	144								298	-2.58	-0.06966	96	288		376.62	-0.1105	345	117		205.11	0.02193	144	50		183.87	-0.04386	396	133		207.04	3.87	0.10449	217	3.61667	108
318	-9.03	-0.24381	49	147								298	-2.58	-0.06966	98	294		376.62	-0.1105	354	120		205.11	0.02193	147	51		183.23	-0.05474	405	136		207.04	3.87	0.10449	220	3.66667	109
319	-7.74	-0.20898	50	150								298	-2.58	-0.06966	100	300		375.32	-0.1326	357	121		205.75	0.03281	150	52		183.87	-0.04386	414	139		207.04	3.87	0.10449	223	3.71667	110
318	-9.03	-0.24381	51	153								297	-3.87	-0.10449	102	306							205.75	0.03281	153	53		183.87	-0.04386	423	142		207.04	3.87	0.10449	226	3.76667	111
318	-9.03	-0.24381	52	156								297	-3.87	-0.10449	104	312							205.75	0.03281	156	54		183.87	-0.04386	432	145		207.04	3.87	0.10449	229	3.81667	112
318	-9.03	-0.24381	53	159								297	-3.87	-0.10449	106	318							205.75	0.03281	165	57		183.87	-0.04386	441	148		207.04	3.87	0.10449	232	3.86667	113
318	-9.03	-0.24381	54	162								297	-3.87	-0.10449	108	324							205.75	0.03281	174	60		183.87	-0.04386	450	151		207.04	3.87	0.10449	235	3.91667	114
317	-10.32	-0.27864	55	165								297	-3.87	-0.10449	110	330							205.75	0.03281	183	63		183.87	-0.04386	459	154		205.75	2.58	0.06966	238	3.96667	115
317	-10.32	-0.27864	56	168								295	-6.45	-0.17415	112	336							205.75	0.03281	192	66		183.87	-0.04386	468	157		206.4	3.23	0.08721	241	4.01667	116
316	-11.61	-0.31347	57	171								295	-6.45	-0.17415	114	342							205.75	0.03281	201	69		183.87	-0.04386	477	160		206.4	3.23	0.08721	244	4.06667	117
316	-11.61	-0.31347	58	174								295	-6.45	-0.17415	116	348							205.75	0.03281	210	72		183.23	-0.05474	900	301		206.4	3.23	0.08721	247	4.11667	118
316	-11.61	-0.31347	59	177								295	-6.45	-0.17415	118	354							205.11	0.02193	219	75		181.94	-0.07667	1623	302		206.4	3.23	0.08721	250	4.16667	119
315	-12.9	-0.3483	60	180								295	-6.45	-0.17415	120	360							205.11	0.02193	228	78							205.75	2.58	0.06966	253	4.21667	120
315	-12.9	-0.3483	61	183								296	-5.16	-0.13932	122	366							205.11	0.02193	237	81							207.69	4.52	0.12204	256	4.26667	121
314	-14.19	-0.38313	62	186								295	-6.45	-0.17415	124	372							205.75	0.03281	246	84							206.4	3.23	0.08721	259	4.31667	122
315	-12.9	-0.3483	63	189								295	-6.45	-0.17415	126	378							205.75	0.03281	255	87							207.04	3.87	0.10449	262	4.36667	123
314	-14.19	-0.38313	64	192								294	-7.74	-0.20898	128	384							205.75	0.03281	264	90							206.4	3.23	0.08721	265	4.41667	124
314	-14.19	-0.38313	65	195								294	-7.74	-0.20898	130	390							205.11	0.02193	273	93							207.04	3.87	0.10449	268	4.46667	125
313	-15.48	-0.41796	66	198								294	-7.74	-0.20898	132	396							205.11	0.02193	282	96							206.4	3.23	0.08721	271	4.51667	126
312	-16.77	-0.45279	67	201								294	-7.74	-0.20898	134	402							205.11	0.02193	291	99							207.04	3.87	0.10449	274	4.56667	127
313	-15.48	-0.41796	68	204								294	-7.74	-0.20898	136	408							205.11	0.02193	300	102							207.04	3.87	0.10449	277	4.61667	128
312	-16.77	-0.45279	69	207								294	-7.74	-0.20898	138	414							205.11	0.02193	309	105							206.4	3.23	0.08721	280	4.66667	129
311	-18.06	-0.48762	70	210								295	-6.45	-0.17415	140	420							205.75	0.03281	318	108							207.04	3.87	0.10449	283	4.71667	130
311	-18.06	-0.48762	71	213								295	-6.45	-0.17415	142	426							205.75	0.03281	327	111							207.04	3.87	0.10449	286	4.76667	131
311	-18.06	-0.48762	72	216								294	-7.74	-0.20898	144	432							205.11	0.02193	336	114							207.04	3.87	0.10449	292	4.86667	133
311	-18.06	-0.48762	73	219								294	-7.74	-0.20898	146	438							205.11	0.02193	345	117
311	-18.06	-0.48762	74	222								295	-6.45	-0.17415	148	444							205.11	0.02193	354	120
312	-16.77	-0.45279	75	225								295	-6.45	-0.17415	150	450
312	-16.77	-0.45279	76	228								295	-6.45	-0.17415	152	456
312	-16.77	-0.45279	77	231								294	-7.74	-0.20898	154	462
312	-16.77	-0.45279	78	234								295	-6.45	-0.17415	156	468
312	-16.77	-0.45279	79	237								295	-6.45	-0.17415	158	474
313	-15.48	-0.41796	80	240								295	-6.45	-0.17415	160	480
313	-15.48	-0.41796	81	243								296	-5.16	-0.13932	162	486
313	-15.48	-0.41796	82	246								296	-5.16	-0.13932	164	492
314	-14.19	-0.38313	83	249								296	-5.16	-0.13932	166	498
314	-14.19	-0.38313	84	252								295	-6.45	-0.17415	168	504
314	-14.19	-0.38313	85	255								295	-6.45	-0.17415	170	510
314	-14.19	-0.38313	86	258								295	-6.45	-0.17415	172	516
313	-15.48	-0.41796	87	261								295	-6.45	-0.17415	174	522
313	-15.48	-0.41796	88	264								295	-6.45	-0.17415	176	528
314	-14.19	-0.38313	89	267								295	-6.45	-0.17415	178	534
313	-15.48	-0.41796	90	270								295	-6.45	-0.17415	180	540
313	-15.48	-0.41796	91	273								295	-6.45	-0.17415	182	546
312	-16.77	-0.45279	92	276								295	-6.45	-0.17415	184	552
313	-15.48	-0.41796	93	279								295	-6.45	-0.17415	186	558
313	-15.48	-0.41796	94	282								295	-6.45	-0.17415	188	564
313	-15.48	-0.41796	95	285								294	-7.74	-0.20898	190	570
313	-15.48	-0.41796	96	288								294	-7.74	-0.20898	192	576
												293	-9.03	-0.24381	194	582
												293	-9.03	-0.24381	196	588
												293	-9.03	-0.24381	198	594
												293	-9.03	-0.24381	200	600
												293	-9.03	-0.24381	202	606
												293	-9.03	-0.24381	204	612
												293	-9.03	-0.24381	206	618
												293	-9.03	-0.24381	208	624
												293	-9.03	-0.24381	210	630
												294	-7.74	-0.20898	212	636
												293	-9.03	-0.24381	214	642
												293	-9.03	-0.24381	216	648
												293	-9.03	-0.24381	218	654
												293	-9.03	-0.24381	220	660
												293	-9.03	-0.24381	222	666
												293	-9.03	-0.24381	224	672
												293	-9.03	-0.24381	226	678
												293	-9.03	-0.24381	228	684
												293	-9.03	-0.24381	230	690
												292	-10.32	-0.27864	232	696
												292	-10.32	-0.27864	234	702
												292	-10.32	-0.27864	236	708
												292	-10.32	-0.27864	238	714
												293	-9.03	-0.24381	240	720
												293	-9.03	-0.24381	242	726
												292	-10.32	-0.27864	244	732
												292	-10.32	-0.27864	246	738
												292	-10.32	-0.27864	248	744
												292	-10.32	-0.27864	250	750
												292	-10.32	-0.27864	252	756
												291	-11.61	-0.31347	254	762
												291	-11.61	-0.31347	256	768
												291	-11.61	-0.31347	258	774
												291	-11.61	-0.31347	260	780
												291	-11.61	-0.31347	262	786
												291	-11.61	-0.31347	264	792
												291	-11.61	-0.31347	266	798
												291	-11.61	-0.31347	268	804
												291	-11.61	-0.31347	270	810
												291	-11.61	-0.31347	272	816
												291	-11.61	-0.31347	274	822
												291	-11.61	-0.31347	276	828
												291	-11.61	-0.31347	278	834
												291	-11.61	-0.31347	280	840
												291	-11.61	-0.31347	282	846
												291	-11.61	-0.31347	284	852
												290	-12.9	-0.3483	286	858
												290	-12.9	-0.3483	288	864
												290	-12.9	-0.3483	290	870
												290	-12.9	-0.3483	292	876
												290	-12.9	-0.3483	294	882
												290	-12.9	-0.3483	296	888
												290	-12.9	-0.3483	298	894
												290	-12.9	-0.3483	300	900
												290	-12.9	-0.3483	302	906
												291	-11.61	-0.31347	304	912
												291	-11.61	-0.31347	306	918
												291	-11.61	-0.31347	308	924
												291	-11.61	-0.31347	310	930
												292	-10.32	-0.27864	312	936
												292	-10.32	-0.27864	314	942
												292	-10.32	-0.27864	316	948
												292	-10.32	-0.27864	318	954
												292	-10.32	-0.27864	320	960
												292	-10.32	-0.27864	322	966
												292	-10.32	-0.27864	324	972
												292	-10.32	-0.27864	326	978
												293	-9.03	-0.24381	328	984
												293	-9.03	-0.24381	330	990
												293	-9.03	-0.24381	332	996
												293	-9.03	-0.24381	334	1002
												292	-10.32	-0.27864	336	1008
												292	-10.32	-0.27864	338	1014
												292	-10.32	-0.27864	340	1020
												292	-10.32	-0.27864	342	1026
												292	-10.32	-0.27864	344	1032
												292	-10.32	-0.27864	346	1038
												293	-9.03	-0.24381	348	1044
												293	-9.03	-0.24381	350	1050
												293	-9.03	-0.24381	352	1056
												293	-9.03	-0.24381	354	1062
												293	-9.03	-0.24381	356	1068
												293	-9.03	-0.24381	358	1074
												293	-9.03	-0.24381	360	1080
												293	-9.03	-0.24381	362	1086
												293	-9.03	-0.24381	364	1092
												293	-9.03	-0.24381	366	1098
												293	-9.03	-0.24381	367	1101

## Sheet: Fig 3-sf2B - Probe 4 after soak
050721 drift mbs prb4		BB				050723 probe 4 drift			BB			070608 probe 4 drift test		BB				070613 drift test, probe 4		BB				080910 drift prb 4			BB				090827 prb 4 drift (after O/N soak)			BB
						20x						frame = 3'						30x													20x; after overnight soak in water
94-97	20x					mean drift after 30'						20x						mean drift after 30'						20x							mean drift
						0.438136	uN/hr											1.00772	uN/hr												0.0743286	uN/hr
Probe position	displacement	force equiv	frame	time		Probe position	displacement	force equiv	frame	time		Probe position	displacement	force equiv	frame	time		Probe position	displacement	force equiv	frame	time		Probe position	displacement	force equiv	frame	time			Probe position	displacement	force equiv	frame	time
(X coordinate)	(microns)	(micronewtons)		(min)		(X coordinate)	(microns)	(micronewtons)		(min)		(X coordinate)	(pixels)	(micronewtons)		(min)		(X coordinate)	(pixels)	(micronewtons)		(min)		(X coordinate)	(pixels)	(micronewtons)		(min)			(X coordinate)	(pixels)	(micronewtons)		(min)
348	0	0	0	0		255	0	0	0	0		226	0	0	3	0		207	0	0	1	0		311	0	0	0	0			305	0	0	2	0
388	51.6	0.625908	1	3		259	5.16	0.0625908	1	3		254	28	0.437052	5	6		282	75	0.750433	2	3		312	1	0.015609	1	0.316667			303	-2	-0.031218	4	6
400	67.08	0.81368	2	6		330	96.75	1.17358	2	6		277	51	0.796059	7	12		310	103	1.03059	3	6		323	12	0.187308	2	1.76667			304	-1	-0.015609	6	12
404	72.24	0.876271	3	9		350	122.55	1.48653	3	9		290	64	0.998976	9	18		342	135	1.35078	5	12		326	15	0.234135	4	2			306	1	0.015609	8	18
409	78.69	0.95451	4	12		358	132.87	1.61171	4	12		301	75	1.17067	11	24		366	159	1.59092	7	18		328	17	0.265353	6	3			305	0	0	10	24
412	82.56	1.00145	5	15		362	138.03	1.6743	5	15		307	81	1.26433	13	30		380	173	1.731	9	24		336	25	0.390225	9	5			309	4	0.062436	12	30
415	86.43	1.0484	6	18		367	144.48	1.75254	6	18		336	87	1.35798	15	36		392	185	1.85107	11	30		336	25	0.390225	11	5			309	4	0.062436	14	36
417	89.01	1.07969	7	21		369	147.06	1.78384	7	21		344	95	1.48286	17	42		399	192	1.92111	13	36		339	28	0.437052	13	7.5			310	5	0.078045	16	42
418	90.3	1.09534	8	24		370	148.35	1.79949	8	24		353	104	1.62334	19	48		415	208	2.0812	15	42		339	28	0.437052	15	7.5			311	6	0.093654	18	48
419	91.59	1.11099	9	27		374	153.51	1.86208	9	27		358	109	1.70138	21	54		427	220	2.20127	17	48		345	34	0.530706	17	11.5			312	7	0.109263	20	54
421	94.17	1.14228	10	30		378	158.67	1.92467	10	30		363	114	1.77943	23	60		442	235	2.35136	19	54		352	41	0.639969	19	15.5			313	8	0.124872	22	60
424	98.04	1.18923	11	33		379	159.96	1.94031	11	33		367	118	1.84186	25	66		448	241	2.41139	21	60		355	44	0.686796	21	19.5			315	10	0.15609	24	66
425	99.33	1.20487	12	36		384	166.41	2.01855	12	36		372	123	1.91991	27	72		464	257	2.57148	23	66		361	50	0.78045	23	23.5			313	8	0.124872	26	72
427	101.91	1.23617	13	39		386	168.99	2.04985	13	39		378	129	2.01356	29	78		474	267	2.67154	25	72		364	53	0.827277	25	27.5			313	8	0.124872	28	78
429	104.49	1.26746	14	42		387	170.28	2.0655	14	42		381	132	2.06039	31	84		488	281	2.81162	27	78		368	57	0.889713	27	31.5			313	8	0.124872	30	84
430	105.78	1.28311	15	45		390	174.15	2.11244	15	45		385	136	2.12282	33	90		496	289	2.89167	29	84		372	61	0.952149	29	35.5			316	11	0.171699	32	90
433	109.65	1.33005	16	48		393	178.02	2.15938	16	48		388	139	2.16965	35	96		508	301	3.01174	31	90		375	64	0.998976	31	39.5			316	11	0.171699	34	96
434	110.94	1.3457	17	51		396	181.89	2.20633	17	51		395	146	2.27891	37	102		515	308	3.08178	33	96		383	72	1.12385	40	47.34			316	11	0.171699	36	102
434	110.94	1.3457	18	54		398	184.47	2.23762	18	54		398	149	2.32574	39	108		524	317	3.17183	35	102		383	72	1.12385	42	47.34			317	12	0.187308	38	108
435	112.23	1.36135	19	57		398	184.47	2.23762	19	57		400	151	2.35696	41	114		529	322	3.22186	37	108		387	76	1.18628	43	51.32			317	12	0.187308	40	114
435	112.23	1.36135	20	60		399	185.76	2.25327	20	60		403	154	2.40379	43	120		533	326	3.26188	39	114		389	78	1.2175	45	55.32			318	13	0.202917	42	120
435	112.23	1.36135	21	63		400	187.05	2.26892	21	63		406	157	2.45061	45	126								392	81	1.26433	47	59.32			318	13	0.202917	44	126
437	114.81	1.39265	22	66		401	188.34	2.28456	22	66		410	161	2.51305	47	132		92.9487						396	85	1.32677	49	63.32			321	16	0.249744	46	132
437	114.81	1.39265	23	69		401	188.34	2.28456	23	69		415	166	2.59109	49	138								401	90	1.40481	51	67.32			322	17	0.265353	48	138
437	114.81	1.39265	24	72		401	188.34	2.28456	24	72		419	170	2.65353	51	144								403	92	1.43603	53	71.32			322	17	0.265353	50	144
439	117.39	1.42394	25	75		401	188.34	2.28456	25	75		422	173	2.70036	53	150								404	93	1.45164	55	75.32			322	17	0.265353	52	150
440	118.68	1.43959	26	78		403	190.92	2.31586	26	78		427	178	2.7784	55	156								406	95	1.48286	57	79.32			323	18	0.280962	54	156
442	121.26	1.47088	27	81		407	196.08	2.37845	27	81		430	181	2.82523	57	162								410	99	1.54529	59	83.32			324	19	0.296571	56	162
445	125.13	1.51783	28	84		407	196.08	2.37845	28	84		431	182	2.84084	59	168								412	101	1.57651	61	87.32			325	20	0.31218	58	168
445	125.13	1.51783	29	87		408	197.37	2.3941	29	87		433	184	2.87206	61	174								415	104	1.62334	63	91.32			326	21	0.327789	60	174
445	125.13	1.51783	30	90		410	199.95	2.42539	30	90		434	185	2.88767	63	180								417	106	1.65455	65	95.32			327	22	0.343398	62	180
446	126.42	1.53347	31	93		410	199.95	2.42539	31	93		438	189	2.9501	65	186								417	106	1.65455	67	99.32			325	20	0.31218	64	186
447	127.71	1.54912	32	96		412	202.53	2.45669	32	96		440	191	2.98132	66	189								420	109	1.70138	69	103.32			326	21	0.327789	66	192
447	127.71	1.54912	33	99		416	207.69	2.51928	33	99																					326	21	0.327789	68	198
447	127.71	1.54912	34	102		417	208.98	2.53493	34	102																					325	20	0.31218	70	204
449	130.29	1.58042	35	105		418	210.27	2.55058	35	105																					326	21	0.327789	72	210
450	131.58	1.59607	36	108		419	211.56	2.56622	36	108																					325	20	0.31218	74	216
450	131.58	1.59607	37	111		419	211.56	2.56622	37	111																					325	20	0.31218	76	222
451	132.87	1.61171	38	114		420	212.85	2.58187	38	114																					328	23	0.359007	78	228
453	135.45	1.64301	39	117		422	215.43	2.61317	39	117																					327	22	0.343398	80	234
456	139.32	1.68995	40	120		423	216.72	2.62881	40	120																					329	24	0.374616	82	240
459	143.19	1.73689	41	123		424	218.01	2.64446	41	123																					329	24	0.374616	84	246
460	144.48	1.75254	42	126		426	220.59	2.67576	42	126																					329	24	0.374616	86	252
462	147.06	1.78384	43	129		426	220.59	2.67576	43	129																					329	24	0.374616	88	258
464	149.64	1.81513	44	132		426	220.59	2.67576	44	132																					329	24	0.374616	90	264
466	152.22	1.84643	45	135		427	221.88	2.6914	45	135																					330	25	0.390225	92	270
469	156.09	1.89337	46	138		429	224.46	2.7227	46	138																					330	25	0.390225	94	276
470	157.38	1.90902	47	141		430	225.75	2.73835	47	141																					330	25	0.390225	96	282
473	161.25	1.95596	48	144		433	229.62	2.78529	48	144																					330	25	0.390225	98	288
476	165.12	2.00291	49	147		433	229.62	2.78529	49	147																					331	26	0.405834	100	294
477	166.41	2.01855	50	150		434	230.91	2.80094	50	150																					331	26	0.405834	102	300
479	168.99	2.04985	51	153																											331	26	0.405834	104	306
480	170.28	2.0655	52	156																											331	26	0.405834	106	312
																															332	27	0.421443	108	318
																															334	29	0.452661	110	324
																															334	29	0.452661	112	330
																															334	29	0.452661	114	336
																															337	32	0.499488	116	342
																															334	29	0.452661	118	348
																		28													336	31	0.483879	120	354
																															335	30	0.46827	122	360
																															336	31	0.483879	124	366
																															335	30	0.46827	126	372
																															335	30	0.46827	128	378
																															335	30	0.46827	128	378

## Sheet: Fig 3sf2C - Probe 4 immediate
051228 drift prb 4		CC				090903 prb 4 drift			CC			091019 probe 4 drift 10x			CC					091021 probe 4 drift 20x				CC
frame = 15"
20x
																								time	time
																								(min)	hours
																				Probe position	displacement	force equiv immediately from immersion				frame
Probe position	displacement	force equiv	frame	time		Probe position	displacement	force equiv	frame	time		Probe position	displacement	force equiv		time	frame			(microns on X axis)	(microns)	(micronewtons)	Force equivalent after 3 minutes
(X coordinate)	(pixels)	(micronewtons)		(min)		(microns on X axis)	(microns)	(micronewtons)		(min)			(microns)	(micronewtons)	time (min)	(hours)							(micronewtons)
63	0	0	3	0		86.43	0	0	1	0		287.67					1			168.99	0	0		6e-10	1e-11	1
150	112.23	1.36135	5	0.5		377.97	291.54	3.52763	2	3		321.21	0	0	0	0	2			283.8	114.81	1.3892		0.0833333	0.00138889	2	5"
209	188.34	2.28456	7	1		448.92	362.49	4.38613	3	6		477.3	156.09	1.88869	1	0.0166667	3	1'		390.87	221.88	2.68475		0.166667	0.00277778	3
254	246.39	2.98871	9	1.5		478.59	392.16	4.74514	4	9		558.57	237.36	2.87206	2	0.0333333	4			496.65	327.66	3.96469		0.25	0.00416667	4
291	294.12	3.56768	11	2		501.81	415.38	5.0261	5	12		603.72	282.51	3.41837	3	0.05	5			597.27	428.28	5.18219		0.333333	0.00555556	5
316	326.37	3.95887	13	2.5		521.16	434.73	5.26023	6	15		632.1	310.89	3.76177	4	0.0666667	6			579.21	428.28	5.18219		0.416667	0.00694444	6
339	356.04	4.31877	15	3		535.35	448.92	5.43193	7	18		654.03	332.82	4.02712	5	0.0833333	7			27.09	428.28	5.18219		0.5	0.00833333	7
360	383.13	4.64737	17	3.5		549.54	463.11	5.60363	8	21		666.93	345.72	4.18321	6	0.1	8			96.75	497.94	6.02507		0.583333	0.00972222	8
371	397.32	4.81949	19	4		558.57	472.14	5.71289	9	24		678.54	357.33	4.32369	7	0.116667	9			181.89	583.08	7.05527		0.666667	0.0111111	9
381	410.22	4.97597	21	4.5		571.47	485.04	5.86898	10	27		692.73	371.52	4.49539	9	0.15	11			261.87	663.06	8.02303		0.75	0.0125	10
390	421.83	5.1168	23	5		580.5	494.07	5.97825	11	30		697.89	376.68	4.55783	10	0.166667	12			339.27	740.46	8.95957		0.833333	0.0138889	11
397	430.86	5.22633	25	5.5		584.37	497.94	6.02507	12	33		706.92	385.71	4.66709	11	0.183333	13			411.51	812.7	9.83367		0.916667	0.0152778	12
406	442.47	5.36716	27	6		590.82	504.39	6.10312	13	36		712.08	390.87	4.72953	12	0.2	14			470.85	872.04	10.5517		1	0.0166667	13
413	451.5	5.4767	29	6.5		597.27	510.84	6.18116	14	39		715.95	394.74	4.77635	13	0.216667	15			534.06	935.25	11.3165		1.08333	0.0180556	14
416	455.37	5.52364	31	7		603.72	517.29	6.25921	15	42		717.24	396.03	4.79196	14	0.233333	16			593.4	994.59	12.0345		1.16667	0.0194444	15
421	461.82	5.60188	33	7.5		608.88	522.45	6.32165	16	45		721.11	399.9	4.83879	15	0.25	17			642.42	1043.61	12.6277		1.25	0.0208333	16
426	468.27	5.68012	35	8		610.17	523.74	6.33725	17	48		727.56	406.35	4.91683	16	0.266667	18			695.31	1096.5	13.2676		1.33333	0.0222222	17
430	473.43	5.74271	37	8.5		615.33	528.9	6.39969	18	51		728.85	407.64	4.93244	17	0.283333	19	1' to here		135.45	1096.5	13.2676		1.41667	0.0236111	18
437	482.46	5.85224	39	9		620.49	534.06	6.46213	19	54		739.17	417.96	5.05732	19.8	0.33	20	3'		108.36	1096.5	13.2676		1.5	0.025	19
440	486.33	5.89918	41	9.5		623.07	536.64	6.49334	20	57		743.04	421.83	5.10414	22.8	0.38	21			150.93	1139.07	13.7827		1.58333	0.0263889	20
442	488.91	5.93048	43	10		625.65	539.22	6.52456	21	60		745.62	424.41	5.13536	25.8	0.43	22			193.5	1181.64	14.2978		1.66667	0.0277778	21
443	490.2	5.94613	45	10.5		629.52	543.09	6.57139	22	63		754.65	433.44	5.24462	28.8	0.48	23			230.91	1219.05	14.7505		1.75	0.0291667	22
445	492.78	5.97742	47	11		632.1	545.67	6.60261	23	66		757.23	436.02	5.27584	31.8	0.53	24			269.61	1257.75	15.2188		1.83333	0.0305556	23
448	496.65	6.02436	49	11.5		635.97	549.54	6.64943	24	69		758.52	437.31	5.29145	34.8	0.58	25			297.99	1286.13	15.5622		1.91667	0.0319444	24
450	499.23	6.05566	51	12		158.67	549.54	6.64943	26	72		763.68	442.47	5.35389	37.8	0.63	26			332.82	1320.96	15.9836		2	0.0333333	25
456	506.97	6.14955	53	12.5		162.54	553.41	6.69626	27	75		768.84	447.63	5.41632	40.8	0.68	27			363.78	1351.92	16.3582		2.08333	0.0347222	26
458	509.55	6.18084	55	13		163.83	554.7	6.71187	28	78		774	452.79	5.47876	43.8	0.73	28			392.16	1380.3	16.7016		2.16667	0.0361111	27
459	510.84	6.19649	57	13.5		168.99	559.86	6.77431	29	81		776.58	455.37	5.50998	46.8	0.78	29			415.38	1403.52	16.9826		2.25	0.0375	28
460	512.13	6.21214	59	14		168.99	559.86	6.77431	30	84		780.45	459.24	5.5568	49.8	0.83	30			445.05	1433.19	17.3416		2.33333	0.0388889	29
460	512.13	6.21214	61	14.5		168.99	559.86	6.77431	31	87		781.74	460.53	5.57241	52.8	0.88	31			466.98	1455.12	17.607		2.41667	0.0402778	30
462	514.71	6.24343	63	15		171.57	562.44	6.80552	32	90		783.03	461.82	5.58802	55.8	0.93	32			488.91	1477.05	17.8723		2.5	0.0416667	31
465	518.58	6.29038	65	15.5		174.15	565.02	6.83674	33	93		786.9	465.69	5.63485	58.8	0.98	33			509.55	1497.69	18.122		2.58333	0.0430556	32
468	522.45	6.33732	67	16		175.44	566.31	6.85235	34	96		790.77	469.56	5.68168	61.8	1.03	34			527.61	1515.75	18.3406		2.66667	0.0444444	33
469	523.74	6.35297	69	16.5		178.02	568.89	6.88357	35	99		793.35	472.14	5.71289	64.8	1.08	35			549.54	1537.68	18.6059		2.75	0.0458333	34
471	526.32	6.38426	71	17		179.31	570.18	6.89918	36	102		798.51	477.3	5.77533	67.8	1.13	36			566.31	1554.45	18.8088		2.83333	0.0472222	35
472	527.61	6.39991	73	17.5								802.38	481.17	5.82216	70.8	1.18	37			579.21	1567.35	18.9649		2.91667	0.0486111	36
473	528.9	6.41556	75	18								799.8	478.59	5.79094	73.8	1.23	38			595.98	1584.12	19.1679	0	3	0.05	37
474	530.19	6.4312	77	18.5								803.67	482.46	5.83777	76.8	1.28	39			608.88	1597.02	19.3239	0.15609	3.08333	0.0513889	38
475	531.48	6.44685	79	19								803.67	482.46	5.83777	79.8	1.33	40			623.07	1611.21	19.4956	0.327789	3.16667	0.0527778	39
476	532.77	6.4625	81	19.5								807.54	486.33	5.88459	82.8	1.38	41			635.97	1624.11	19.6517	0.483879	3.25	0.0541667	40
477	534.06	6.47815	83	20								803.67	482.46	5.83777	85.8	1.43	42			646.29	1634.43	19.7766	0.608751	3.33333	0.0555556	41
478	535.35	6.4938	85	20.5								808.83	487.62	5.9002	88.8	1.48	43			105.78	1634.43	19.7766	0.608751	3.41667	0.0569444	42
480	537.93	6.52509	87	21								811.41	490.2	5.93142	91.8	1.53	44			117.39	1646.04	19.9171	0.749232	3.5	0.0583333	43
481	539.22	6.54074	89	21.5								813.99	492.78	5.96264	94.8	1.58	45			127.71	1656.36	20.042	0.874104	3.58333	0.0597222	44
482	540.51	6.55639	91	22								819.15	497.94	6.02507	97.8	1.63	46			136.74	1665.39	20.1512	0.983367	3.66667	0.0611111	45
483	541.8	6.57203	93	22.5								819.15	497.94	6.02507	100.8	1.68	47			143.19	1671.84	20.2293	1.06141	3.75	0.0625	46
485	544.38	6.60333	95	23								819.15	497.94	6.02507	103.8	1.73	48			152.22	1680.87	20.3385	1.17067	3.83333	0.0638889	47
486	545.67	6.61898	97	23.5								819.15	497.94	6.02507	106.8	1.78	49			161.25	1689.9	20.4478	1.27994	3.91667	0.0652778	48
486	545.67	6.61898	99	24								823.02	501.81	6.0719	109.8	1.83	50			168.99	1697.64	20.5414	1.37359	4	0.0666667	49
488	548.25	6.65027	101	24.5								825.6	504.39	6.10312	112.8	1.88	51			178.02	1706.67	20.6507	1.48285	4.08333	0.0680556	50
488	548.25	6.65027	103	25								825.6	504.39	6.10312	115.8	1.93	52			185.76	1714.41	20.7444	1.57651	4.16667	0.0694444	51
489	549.54	6.66592	105	25.5								825.6	504.39	6.10312	118.8	1.98	53			188.34	1716.99	20.7756	1.60773	4.25	0.0708333	52
491	552.12	6.69722	107	26								830.76	509.55	6.16556	121.8	2.03	54			196.08	1724.73	20.8692	1.70138	4.33333	0.0722222	53
493	554.7	6.72851	109	26.5								828.18	506.97	6.13434	124.8	2.08	55			205.11	1733.76	20.9785	1.81064	4.41667	0.0736111	54
493	554.7	6.72851	111	27								832.05	510.84	6.18116	127.8	2.13	56			208.98	1737.63	21.0253	1.85747	4.5	0.075	55
493	554.7	6.72851	113	27.5								832.05	510.84	6.18116	130.8	2.18	57			212.85	1741.5	21.0721	1.9043	4.58333	0.0763889	56
494	555.99	6.74416	115	28								837.21	516	6.2436	133.8	2.23	58			218.01	1746.66	21.1346	1.96673	4.66667	0.0777778	57
494	555.99	6.74416	117	28.5								837.21	516	6.2436	136.8	2.28	59			223.17	1751.82	21.197	2.02917	4.75	0.0791667	58
494	555.99	6.74416	119	29								838.5	517.29	6.25921	139.8	2.33	60			228.33	1756.98	21.2595	2.09161	4.83333	0.0805556	59
494	555.99	6.74416	121	29.5								838.5	517.29	6.25921	142.8	2.38	61			232.2	1760.85	21.3063	2.13843	4.91667	0.0819444	60
500	563.73	6.83804	123	30								837.21	516	6.2436	145.8	2.43	62			237.36	1766.01	21.3687	2.20087	5	0.0833333	61
499	562.44	6.8224	125	30.5								841.08	519.87	6.29043	148.8	2.48	63			241.23	1769.88	21.4155	2.2477	5.08333	0.0847222	62
500	563.73	6.83804	127	31								839.79	518.58	6.27482	151.8	2.53	64			246.39	1775.04	21.478	2.31013	5.16667	0.0861111	63
500	563.73	6.83804	129	31.5								843.66	522.45	6.32165	154.8	2.58	65			250.26	1778.91	21.5248	2.35696	5.25	0.0875	64
500	563.73	6.83804	131	32								844.95	523.74	6.33725	157.8	2.63	66			254.13	1782.78	21.5716	2.40379	5.33333	0.0888889	65
500	563.73	6.83804	133	32.5								846.24	525.03	6.35286	160.8	2.68	67			259.29	1787.94	21.6341	2.46622	5.41667	0.0902778	66
501	565.02	6.85369	135	33								846.24	525.03	6.35286	163.8	2.73	68			260.58	1789.23	21.6497	2.48183	5.5	0.0916667	67
501	565.02	6.85369	137	33.5								848.82	527.61	6.38408	166.8	2.78	69			261.87	1790.52	21.6653	2.49744	5.58333	0.0930556	68
502	566.31	6.86934	139	34								848.82	527.61	6.38408	169.8	2.83	70			268.32	1796.97	21.7433	2.57548	5.66667	0.0944444	69
502	566.31	6.86934	141	34.5								848.82	527.61	6.38408	172.8	2.88	71	17:33:29		269.61	1798.26	21.7589	2.59109	5.75	0.0958333	70
503	567.6	6.88499	143	35								363.78	527.61	6.38408	175.8	2.93	73	17:36:29		273.48	1802.13	21.8058	2.63792	5.83333	0.0972222	71
504	568.89	6.90064	145	35.5								363.78	527.61	6.38408	178.8	2.98	74	3'		274.77	1803.42	21.8214	2.65353	5.91667	0.0986111	72
505	570.18	6.91628	147	36								363.78	527.61	6.38408	181.8	3.03	75			278.64	1807.29	21.8682	2.70036	6	0.1	73
506	571.47	6.93193	149	36.5								366.36	530.19	6.4153	184.8	3.08	76			282.51	1811.16	21.915	2.74718	6.08333	0.101389	74
506	571.47	6.93193	151	37								366.36	530.19	6.4153	187.8	3.13	77			285.09	1813.74	21.9463	2.7784	6.16667	0.102778	75
506	571.47	6.93193	153	37.5								367.65	531.48	6.43091	190.8	3.18	78			287.67	1816.32	21.9775	2.80962	6.25	0.104167	76
506	571.47	6.93193	155	38								371.52	535.35	6.47774	193.8	3.23	79			290.25	1818.9	22.0087	2.84084	6.33333	0.105556	77
509	575.34	6.97887	157	38.5								367.65	531.48	6.43091	196.8	3.28	80			292.83	1821.48	22.0399	2.87206	6.41667	0.106944	78
510	576.63	6.99452	159	39								370.23	534.06	6.46213	199.8	3.33	81			294.12	1822.77	22.0555	2.88766	6.5	0.108333	79
511	577.92	7.01017	161	39.5								371.52	535.35	6.47774	202.8	3.38	82			294.12	1822.77	22.0555	2.88766	6.58333	0.109722	80
511	577.92	7.01017	163	40								372.81	536.64	6.49334	211.8	3.53	85			296.7	1825.35	22.0867	2.91888	6.66667	0.111111	81
511	577.92	7.01017	165	40.5								372.81	536.64	6.49334	220.8	3.68	88			299.28	1827.93	22.118	2.9501	6.75	0.1125	82
511	577.92	7.01017	167	41								375.39	539.22	6.52456	229.8	3.83	91			301.86	1830.51	22.1492	2.98132	6.83333	0.113889	83
512	579.21	7.02582	169	41.5								380.55	544.38	6.587	238.8	3.98	94			303.15	1831.8	22.1648	2.99693	6.91667	0.115278	84
513	580.5	7.04147	171	42								383.13	546.96	6.61822	247.8	4.13	97			303.15	1831.8	22.1648	2.99693	7	0.116667	85
513	580.5	7.04147	173	42.5								383.13	546.96	6.61822	256.8	4.28	100			309.6	1838.25	22.2428	3.07497	7.25	0.120833	88
513	580.5	7.04147	175	43								383.13	546.96	6.61822	265.8	4.43	103			316.05	1844.7	22.3209	3.15302	7.5	0.125	91
513	580.5	7.04147	177	43.5								383.13	546.96	6.61822	274.8	4.58	106			319.92	1848.57	22.3677	3.19984	7.75	0.129167	94
513	580.5	7.04147	179	44								383.13	546.96	6.61822	283.8	4.73	109			322.5	1851.15	22.3989	3.23106	8	0.133333	97
513	580.5	7.04147	181	44.5								388.29	552.12	6.68065	292.8	4.88	112			328.95	1857.6	22.477	3.30911	8.25	0.1375	100
514	581.79	7.05711	183	45								388.29	552.12	6.68065	301.8	5.03	115			330.24	1858.89	22.4926	3.32472	8.5	0.141667	103
514	581.79	7.05711	185	45.5								388.29	552.12	6.68065	310.8	5.18	118			334.11	1862.76	22.5394	3.37154	8.75	0.145833	106
515	583.08	7.07276	187	46								388.29	552.12	6.68065	319.8	5.33	121			335.4	1864.05	22.555	3.38715	9	0.15	109
516	584.37	7.08841	189	46.5								393.45	557.28	6.74309	328.8	5.48	124			339.27	1867.92	22.6018	3.43398	9.25	0.154167	112
516	584.37	7.08841	191	47								394.74	558.57	6.7587	337.8	5.63	127			343.14	1871.79	22.6487	3.48081	9.5	0.158333	115
517	585.66	7.10406	193	47.5								390.87	554.7	6.71187	352.8	5.88	132			344.43	1873.08	22.6643	3.49642	9.75	0.1625	118
517	585.66	7.10406	195	48								394.74	558.57	6.7587	367.8	6.13	137			347.01	1875.66	22.6955	3.52763	10	0.166667	121
517	585.66	7.10406	197	48.5								394.74	558.57	6.7587	385.8	6.43	143			352.17	1880.82	22.7579	3.59007	10.25	0.170833	124
518	586.95	7.1197	199	49								397.32	561.15	6.78991	400.8	6.68	148			354.75	1883.4	22.7891	3.62129	10.5	0.175	127
519	588.24	7.13535	201	49.5								397.32	561.15	6.78991	415.8	6.93	153			353.46	1882.11	22.7735	3.60568	10.75	0.179167	130
521	590.82	7.16665	203	50								398.61	562.44	6.80552	430.8	7.18	158			356.04	1884.69	22.8047	3.6369	11	0.183333	133
521	590.82	7.16665	205	50.5								398.61	562.44	6.80552	445.8	7.43	163			357.33	1885.98	22.8204	3.65251	11.25	0.1875	136
521	590.82	7.16665	207	51								398.61	562.44	6.80552	448.8	7.48	164			358.62	1887.27	22.836	3.66811	11.5	0.191667	139
521	590.82	7.16665	209	51.5								399.9	563.73	6.82113	451.8	7.53	165			361.2	1889.85	22.8672	3.69933	11.75	0.195833	142
521	590.82	7.16665	211	52								399.9	563.73	6.82113	454.8	7.58	166			365.07	1893.72	22.914	3.74616	12	0.2	145
521	590.82	7.16665	213	52.5								402.48	566.31	6.85235	457.8	7.63	167			366.36	1895.01	22.9296	3.76177	12.25	0.204167	148
522	592.11	7.18229	215	53								401.19	565.02	6.83674	460.8	7.68	168			368.94	1897.59	22.9608	3.79299	12.5	0.208333	151
523	593.4	7.19794	217	53.5								401.19	565.02	6.83674	475.8	7.93	173			371.52	1900.17	22.9921	3.8242	12.9167	0.215278	156
523	593.4	7.19794	219	54								403.77	567.6	6.86796	490.8	8.18	178			371.52	1900.17	22.9921	3.8242	13.3333	0.222222	161
525	595.98	7.22924	221	54.5								403.77	567.6	6.86796	505.8	8.43	183			372.81	1901.46	23.0077	3.83981	13.75	0.229167	166
525	595.98	7.22924	223	55								405.06	568.89	6.88357	520.8	8.68	188			377.97	1906.62	23.0701	3.90225	14.1667	0.236111	171
526	597.27	7.24489	225	55.5								406.35	570.18	6.89918	535.8	8.93	193			376.68	1905.33	23.0545	3.88664	14.5833	0.243056	176
526	597.27	7.24489	227	56								407.64	571.47	6.91479	550.8	9.18	198			380.55	1909.2	23.1013	3.93347	15	0.25	181
526	597.27	7.24489	229	56.5								408.93	572.76	6.9304	565.8	9.43	203			384.42	1913.07	23.1481	3.98029	15.4167	0.256944	186
527	598.56	7.26053	231	57								410.22	574.05	6.94601	580.8	9.68	208			387	1915.65	23.1794	4.01151	15.75	0.2625	190	5" to here
527	598.56	7.26053	233	57.5								411.51	575.34	6.96161	595.8	9.93	213			397.32	1925.97	23.3042	4.13638	18.78	0.313	191
527	598.56	7.26053	235	58								411.51	575.34	6.96161	610.8	10.18	218			408.93	1937.58	23.4447	4.27687	21.78	0.363	192
527	598.56	7.26053	237	58.5								411.51	575.34	6.96161	613.8	10.23	219			415.38	1944.03	23.5228	4.35491	24.78	0.413	193
527	598.56	7.26053	239	59								411.51	575.34	6.96161	628.8	10.48	224			424.41	1953.06	23.632	4.46417	27.78	0.463	194
528	599.85	7.27618	241	59.5								411.51	575.34	6.96161	643.8	10.73	229			428.28	1956.93	23.6789	4.511	30.78	0.513	195
529	601.14	7.29183	243	60								411.51	575.34	6.96161	658.8	10.98	234			436.02	1964.67	23.7725	4.60465	33.78	0.563	196
529	601.14	7.29183	245	60.5								414.09	577.92	6.99283	673.8	11.23	239			438.6	1967.25	23.8037	4.63587	36.78	0.613	197
529	601.14	7.29183	247	61								412.8	576.63	6.97722	688.8	11.48	244			441.18	1969.83	23.8349	4.66709	39.78	0.663	198
529	601.14	7.29183	249	61.5								412.8	576.63	6.97722	703.8	11.73	249			442.47	1971.12	23.8506	4.6827	42.78	0.713	199
530	602.43	7.30748	251	62								414.09	577.92	6.99283	718.8	11.98	254			447.63	1976.28	23.913	4.74514	45.78	0.763	200
530	602.43	7.30748	253	62.5								414.09	577.92	6.99283	733.8	12.23	259			456.66	1985.31	24.0223	4.8544	54.78	0.913	203
530	602.43	7.30748	255	63								415.38	579.21	7.00844	748.8	12.48	264			464.4	1993.05	24.1159	4.94805	63.78	1.063	206
530	602.43	7.30748	257	63.5								414.09	577.92	6.99283	763.8	12.73	269			474.72	2003.37	24.2408	5.07292	72.78	1.213	209
531	603.72	7.32312	259	64								415.38	579.21	7.00844	778.8	12.98	274			481.17	2009.82	24.3188	5.15097	81.78	1.363	212
531	603.72	7.32312	261	64.5								414.09	577.92	6.99283	793.8	13.23	279			483.75	2012.4	24.35	5.18219	90.78	1.513	215
531	603.72	7.32312	263	65								415.38	579.21	7.00844	808.8	13.48	284			490.2	2018.85	24.4281	5.26023	99.78	1.663	218
532	605.01	7.33877	265	65.5								416.67	580.5	7.02405	823.8	13.73	289			494.07	2022.72	24.4749	5.30706	108.78	1.813	221
533	606.3	7.35442	267	66								416.67	580.5	7.02405	838.8	13.98	294			497.94	2026.59	24.5217	5.35389	117.78	1.963	224
533	606.3	7.35442	269	66.5								417.96	581.79	7.03966	853.8	14.23	299			501.81	2030.46	24.5686	5.40071	126.78	2.113	227
534	607.59	7.37007	271	67								416.67	580.5	7.02405	868.8	14.48	304			503.1	2031.75	24.5842	5.41632	135.78	2.263	230
535	608.88	7.38571	273	67.5								416.67	580.5	7.02405	883.8	14.73	309			503.1	2031.75	24.5842	5.41632	144.78	2.413	233
535	608.88	7.38571	275	68								416.67	580.5	7.02405	898.8	14.98	314			504.39	2033.04	24.5998	5.43193	153.78	2.563	236
535	608.88	7.38571	277	68.5								417.96	581.79	7.03966	913.8	15.23	319			505.68	2034.33	24.6154	5.44754	162.78	2.713	239
536	610.17	7.40136	279	69								416.67	580.5	7.02405	928.8	15.48	324			508.26	2036.91	24.6466	5.47876	171.78	2.863	242
536	610.17	7.40136	281	69.5								419.25	583.08	7.05527	946.8	15.78	330			509.55	2038.2	24.6622	5.49437	177.78	2.963	244
536	610.17	7.40136	283	70								416.67	580.5	7.02405	961.8	16.03	335			159.96	2038.2	24.6622	5.49437	177.78	2.963	245	0
537	611.46	7.41701	285	70.5								417.96	581.79	7.03966	976.8	16.28	340			161.25	2039.49	24.6778	5.50998	186.78	3.113	248
538	612.75	7.43266	287	71								417.96	581.79	7.03966	991.8	16.53	345			161.25	2039.49	24.6778	5.50998	195.78	3.263	251
538	612.75	7.43266	289	71.5								417.96	581.79	7.03966	1006.8	16.78	350			163.83	2042.07	24.709	5.54119	204.78	3.413	254
538	612.75	7.43266	291	72								419.25	583.08	7.05527	1021.8	17.03	355			166.41	2044.65	24.7403	5.57241	213.78	3.563	257
538	612.75	7.43266	293	72.5								419.25	583.08	7.05527	1036.8	17.28	360			171.57	2049.81	24.8027	5.63485	216.78	3.613	260	259 and 260 are both 0
538	612.75	7.43266	295	73								419.25	583.08	7.05527	1051.8	17.53	365			170.28	2048.52	24.7871	5.61924	225.78	3.763	263
538	612.75	7.43266	297	73.5								419.25	583.08	7.05527	1066.8	17.78	370			168.99	2047.23	24.7715	5.60363	234.78	3.913	266
539	614.04	7.44831	299	74								420.54	584.37	7.07088	1081.8	18.03	375			170.28	2048.52	24.7871	5.61924	243.78	4.063	269
539	614.04	7.44831	301	74.5								421.83	585.66	7.08649	1096.8	18.28	380			172.86	2051.1	24.8183	5.65046	252.78	4.213	272
547	624.36	7.57349	303	75								424.41	588.24	7.1177	1111.8	18.53	385			174.15	2052.39	24.8339	5.66607	261.78	4.363	275
552	630.81	7.65173	305	75.5								424.41	588.24	7.1177	1126.8	18.78	390			174.15	2052.39	24.8339	5.66607	270.78	4.513	278
554	633.39	7.68302	307	76								428.28	592.11	7.16453	1141.8	19.03	395			176.73	2054.97	24.8651	5.69728	279.78	4.663	281
558	638.55	7.74561	309	76.5								429.57	593.4	7.18014	1156.8	19.28	400			178.02	2056.26	24.8807	5.71289	288.78	4.813	284
560	641.13	7.77691	311	77								429.57	593.4	7.18014	1171.8	19.53	405			179.31	2057.55	24.8964	5.7285	297.78	4.963	287
564	646.29	7.8395	313	77.5								430.86	594.69	7.19575	1186.8	19.78	410			179.31	2057.55	24.8964	5.7285	306.78	5.113	290
565	647.58	7.85515	315	78								432.15	595.98	7.21136	1201.8	20.03	415			181.89	2060.13	24.9276	5.75972	315.78	5.263	293
568	651.45	7.90209	317	78.5								432.15	595.98	7.21136	1216.8	20.28	420			179.31	2057.55	24.8964	5.7285	324.78	5.413	296
570	654.03	7.93338	319	79								432.15	595.98	7.21136	1231.8	20.53	425			180.6	2058.84	24.912	5.74411	333.78	5.563	299
572	656.61	7.96468	321	79.5								433.44	597.27	7.22697	1246.8	20.78	430			180.6	2058.84	24.912	5.74411	342.78	5.713	302
574	659.19	7.99597	323	80								437.31	601.14	7.27379	1261.8	21.03	435			178.02	2056.26	24.8807	5.71289	351.78	5.863	305
576	661.77	8.02727	325	80.5								438.6	602.43	7.2894	1276.8	21.28	440			179.31	2057.55	24.8964	5.7285	360.78	6.013	308
577	663.06	8.04292	327	81								438.6	602.43	7.2894	1291.8	21.53	445			178.02	2056.26	24.8807		369.78	6.163	311
580	666.93	8.08986	329	81.5								439.89	603.72	7.30501	1306.8	21.78	450			178.02	2056.26	24.8807		378.78	6.313	314
581	668.22	8.10551	331	82								441.18	605.01	7.32062	1309.8	21.83	451			179.31	2057.55	24.8964		387.78	6.463	317
583	670.8	8.1368	333	82.5																178.02	2056.26	24.8807		396.78	6.613	320
586	674.67	8.18375	335	83																178.02	2056.26	24.8807		405.78	6.763	323
588	677.25	8.21504	337	83.5																178.02	2056.26	24.8807		414.78	6.913	326
589	678.54	8.23069	339	84																178.02	2056.26	24.8807		423.78	7.063	329
592	682.41	8.27763	341	84.5																179.31	2057.55	24.8964		432.78	7.213	332
595	686.28	8.32458	343	85																181.89	2060.13	24.9276		441.78	7.363	335
600	692.73	8.40281	345	85.5																183.18	2061.42	24.9432		450.78	7.513	338
602	695.31	8.43411	347	86																184.47	2062.71	24.9588		459.78	7.663	341
602	695.31	8.43411	349	86.5																185.76	2064	24.9744		468.78	7.813	344
602	695.31	8.43411	351	87																188.34	2066.58	25.0056		477.78	7.963	347
602	695.31	8.43411	353	87.5																187.05	2065.29	24.99		486.78	8.113	350
602	695.31	8.43411	355	88																183.18	2061.42	24.9432		495.78	8.263	353
603	696.6	8.44976	357	88.5																187.05	2065.29	24.99		504.78	8.413	356
602	695.31	8.43411	359	89																185.76	2064	24.9744		513.78	8.563	359
601	694.02	8.41846	361	89.5																187.05	2065.29	24.99		522.78	8.713	362
600	692.73	8.40281	363	90																188.34	2066.58	25.0056		531.78	8.863	365
600	692.73	8.40281	365	90.5																188.34	2066.58	25.0056		540.78	9.013	368
600	692.73	8.40281	367	91																187.05	2065.29	24.99		549.78	9.163	371
598	690.15	8.37152	369	91.5																185.76	2064	24.9744		558.78	9.313	374
596	687.57	8.34022	371	92																185.76	2064	24.9744		567.78	9.463	377
596	687.57	8.34022	373	92.5																187.05	2065.29	24.99		576.78	9.613	380
596	687.57	8.34022	375	93																187.05	2065.29	24.99		585.78	9.763	383
596	687.57	8.34022	377	93.5																187.05	2065.29	24.99		594.78	9.913	386
594	684.99	8.30893	379	94																187.05	2065.29	24.99		603.78	10.063	389
594	684.99	8.30893	381	94.5																185.76	2064	24.9744		612.78	10.213	392
592	682.41	8.27763	383	95																185.76	2064	24.9744		621.78	10.363	395
592	682.41	8.27763	385	95.5																187.05	2065.29	24.99		630.78	10.513	398
590	679.83	8.24634	387	96																185.76	2064	24.9744		639.78	10.663	401
																				183.18	2061.42	24.9432		648.78	10.813	404
																				187.05	2065.29	24.99		657.78	10.963	407
																				189.63	2067.87	25.0212		666.78	11.113	410
																				189.63	2067.87	25.0212		675.78	11.263	413
																				190.92	2069.16	25.0368		690.78	11.513	418
																				192.21	2070.45	25.0524		705.78	11.763	423
																				193.5	2071.74	25.0681		720.78	12.013	428
																				194.79	2073.03	25.0837		735.78	12.263	433
																				196.08	2074.32	25.0993		750.78	12.513	438
																				197.37	2075.61	25.1149		765.78	12.763	443
																				198.66	2076.9	25.1305		780.78	13.013	448
																				199.95	2078.19	25.1461		795.78	13.263	453
																				199.95	2078.19	25.1461		807.78	13.463	457
																				198.66	2076.9	25.1305		822.78	13.713	462
																				199.95	2078.19	25.1461		837.78	13.963	467
																				198.66	2076.9	25.1305		852.78	14.213	472
																				197.37	2075.61	25.1149		867.78	14.463	477
																				199.95	2078.19	25.1461		882.78	14.713	482
																				199.95	2078.19	25.1461		897.78	14.963	487
																				199.95	2078.19	25.1461		912.78	15.213	492
																				202.53	2080.77	25.1773		927.78	15.463	497
																				205.11	2083.35	25.2085		945.78	15.763	503
																				205.11	2083.35	25.2085		960.78	16.013	508
																				205.11	2083.35	25.2085		975.78	16.263	513
																				206.4	2084.64	25.2241		990.78	16.513	518
																				207.69	2085.93	25.2398		1005.78	16.763	523
																				210.27	2088.51	25.271		1020.78	17.013	528
																				211.56	2089.8	25.2866		1035.78	17.263	533
																				212.85	2091.09	25.3022		1050.78	17.513	538
																				212.85	2091.09	25.3022		1065.78	17.763	543
																				212.85	2091.09	25.3022		1080.78	18.013	548
																				214.14	2092.38	25.3178		1095.78	18.263	553
																				215.43	2093.67	25.3334		1110.78	18.513	558
																				215.43	2093.67	25.3334		1125.78	18.763	563
																				216.72	2094.96	25.349		1140.78	19.013	568
																				216.72	2094.96	25.349		1155.78	19.263	573
																				218.01	2096.25	25.3646		1170.78	19.513	578
																				216.72	2094.96	25.349		1188.78	19.813	584
																				215.43	2093.67	25.3334		1203.78	20.063	589
																				214.14	2092.38	25.3178		1218.78	20.313	594
																				211.56	2089.8	25.2866		1233.78	20.563	599
																				212.85	2091.09	25.3022		1248.78	20.813	604
																				212.85	2091.09	25.3022		1251.78	20.863	605
