# Supplementary material for: Large, long range tensile forces drive convergence during Xenopus blastopore closure and body axis elongation
Source: eLife. 2018 Mar 13;7:e26944. doi: 10.7554/eLife.26944 (PMC5896886; doi:10.7554/eLife.26944)
Supplement: Figure 3—figure supplement 3—source data 1. [file elife-26944-fig3-figsupp3-data1.xls]

## Sheet: friction summary of all.TAB
090910 beads part 2					090910 glass fric 1						090918 agarose fric
probe 3					probe 3						probe 4
probe position	force	frame	time from 10		probe position	displacement	force-drift	time from 10	frame		probe position	force	frame	time from 10
(microns on X axis)	(micronewtons)		(hours)		(microns on X axis)	(microns)	(micronewtons)	(hours)			(microns on X axis)	(micronewtons)		(hours)
279.07	0	125	0		228.04	0	0	0	2		438.6	0	2	0
280.36	0.03483	126	0.05		231.91	3.87	0.103619	0.0501667	3		445.05	0.078045	3	0.05
280.36	0.03483	127	0.1		240.31	12.27	0.329549	0.100333	4		455.37	0.202917	4	0.1
282.95	0.10476	128	0.15		248.71	20.67	0.555478	0.1505	5		465.69	0.327789	5	0.15
284.24	0.13959	129	0.2		246.12	18.08	0.484677	0.200667	6		460.53	0.265353	6	0.2
285.53	0.17442	130	0.25		244.19	16.15	0.431696	0.250833	7		459.24	0.249744	7	0.25
286.82	0.20925	131	0.3		242.89	14.85	0.395725	0.301	8		459.24	0.249744	8	0.3
285.53	0.17442	132	0.35		241.6	13.56	0.360025	0.351167	9		460.53	0.265353	9	0.35
286.82	0.20925	133	0.4		242.25	14.21	0.376704	0.401333	10		461.82	0.280962	10	0.4
284.24	0.13959	134	0.45		242.89	14.85	0.393113	0.4515	11		461.82	0.280962	11	0.45
289.41	0.27918	135	0.5		241.6	13.56	0.357413	0.501667	12		461.82	0.280962	12	0.5
290.7	0.31401	136	0.55		241.6	13.56	0.356542	0.551833	13		460.53	0.265353	13	0.55
291.99	0.34884	137	0.6		241.6	13.56	0.355671	0.602	14		459.24	0.249744	14	0.6
286.82	0.20925	138	0.65		241.6	13.56	0.3548	0.652167	15		457.95	0.234135	15	0.65
281.65	0.06966	139	0.7		241.6	13.56	0.35393	0.702333	16		457.95	0.234135	16	0.7
282.95	0.10476	140	0.75		241.6	13.56	0.353059	0.7525	17		457.95	0.234135	17	0.75
288.11	0.24408	141	0.8		240.96	12.92	0.334908	0.802667	18		460.53	0.265353	18	0.8
289.41	0.27918	142	0.85		240.96	12.92	0.334037	0.852833	19		460.53	0.265353	19	0.85
288.11	0.24408	143	0.9		241.6	13.56	0.350446	0.903	20		460.53	0.265353	20	0.9
289.41	0.27918	144	0.95		240.96	12.92	0.332296	0.953167	21		459.24	0.249744	21	0.95
289.41	0.27918	145	1		240.31	12.27	0.313875	1.00333	22		460.53	0.265353	22	1
289.41	0.27918	146	1.05		240.31	12.27	0.313004	1.0535	23		460.53	0.265353	23	1.05
289.41	0.27918	147	1.1		240.31	12.27	0.312134	1.10367	24		460.53	0.265353	24	1.1
289.41	0.27918	148	1.15		241.6	13.56	0.346093	1.15383	25		460.53	0.265353	25	1.15
289.41	0.34938	149	1.2		241.6	13.56	0.345222	1.204	26		460.53	0.265353	26	1.2
289.41	0.34938	150	1.25		242.89	14.85	0.379181	1.25417	27		460.53	0.265353	27	1.25
289.41	0.34938	151	1.3		242.25	14.21	0.361031	1.30433	28		460.53	0.265353	28	1.3
289.41	0.34938	152	1.35		242.25	14.21	0.36016	1.3545	29		460.53	0.265353	29	1.35
286.82	0.20925	153	1.4		242.89	14.85	0.376569	1.40467	30		461.82	0.280962	30	1.4
285.53	0.17442	154	1.45		241.6	13.56	0.340868	1.45483	31		460.53	0.265353	31	1.45
285.53	0.17442	155	1.5		242.25	14.21	0.357548	1.505	32		459.24	0.249744	32	1.5
284.24	0.13959	156	1.55		242.25	14.21	0.356677	1.55517	33		459.24	0.249744	33	1.55
288.11	0.24408	157	1.6		244.19	16.15	0.408186	1.60533	34		459.24	0.249744	34	1.6
289.41	0.27918	158	1.65		244.19	16.15	0.407315	1.6555	35		457.95	0.234135	35	1.65
289.41	0.27918	159	1.7		244.19	16.15	0.406445	1.70567	36		457.95	0.234135	36	1.7
289.41	0.27918	160	1.75		244.19	16.15	0.405574	1.75583	37		457.95	0.234135	37	1.75
285.53	0.17442	161	1.8		244.19	16.15	0.404703	1.806	38		457.95	0.234135	38	1.8
285.53	0.17442	162	1.85		244.19	16.15	0.403832	1.85617	39		457.95	0.234135	39	1.85
284.24	0.13959	163	1.9		244.19	16.15	0.402962	1.90633	40		457.95	0.234135	40	1.9
282.95	0.10476	164	1.95		244.83	16.79	0.419371	1.9565	41		457.95	0.234135	41	1.95
282.95	0.10476	165	2		244.19	16.15	0.40122	2.00667	42		457.95	0.234135	42	2
285.53	0.17442	166	2.05		243.54	15.5	0.382799	2.05683	43		457.95	0.234135	43	2.05
285.53	0.17442	167	2.1		242.89	14.85	0.364378	2.107	44		457.95	0.234135	44	2.1
286.82	0.20925	168	2.15		242.89	14.85	0.363508	2.15717	45		457.95	0.234135	45	2.15
286.82	0.20925	169	2.2		242.25	14.21	0.345357	2.20733	46		456.66	0.218526	46	2.2
285.53	0.17442	170	2.25		243.54	15.5	0.379316	2.2575	47		456.66	0.218526	47	2.25
289.41	0.27918	171	2.3		242.89	14.85	0.360895	2.30767	48		454.08	0.187308	48	2.3
290.7	0.31401	172	2.35		242.25	14.21	0.342745	2.35783	49		452.79	0.171699	49	2.35
280.36	0.03483	173	2.4		242.25	14.21	0.341874	2.408	50		451.5	0.15609	50	2.4
284.24	0.13959	174	2.45		242.89	14.85	0.358283	2.45817	51		451.5	0.15609	51	2.45
285.53	0.17442	175	2.5		242.89	14.85	0.357412	2.50833	52		451.5	0.15609	52	2.5
285.53	0.17442	176	2.55		242.89	14.85	0.356542	2.5585	53		451.5	0.15609	53	2.55
281.65	0.06966	177	2.6		242.89	14.85	0.355671	2.60867	54		448.92	0.124872	54	2.6
285.53	0.17442	178	2.65		243.54	15.5	0.37235	2.65883	55		454.08	0.187308	55	2.65
285.53	0.17442	179	2.7		244.83	16.79	0.40631	2.709	56		460.53	0.265353	56	2.7
285.53	0.17442	180	2.75		244.19	16.15	0.388159	2.75917	57		466.98	0.343398	57	2.75
281.65	0.06966	181	2.8		242.89	14.85	0.352188	2.80933	58		474.72	0.437052	58	2.8
281.65	0.06966	182	2.85		243.54	15.5	0.368867	2.8595	59		482.46	0.530706	59	2.85
285.53	0.17442	183	2.9		243.54	15.5	0.367997	2.90967	60		488.91	0.608751	60	2.9
282.95	0.10476	184	2.95		243.54	15.5	0.367126	2.95983	61		499.23	0.733623	61	2.95
280.36	0.03483	185	3		243.54	15.5	0.366255	3.01	62		483.75	0.546315	62	3
280.36	0.03483	186	3.05		243.54	15.5	0.365384	3.06017	63		473.43	0.421443	63	3.05
280.36	0.03483	187	3.1		243.54	15.5	0.364514	3.11033	64		468.27	0.359007	64	3.1
279.07	0	188	3.15		242.25	14.21	0.328813	3.1605	65		466.98	0.343398	65	3.15
284.24	0.13959	189	3.2		242.25	14.21	0.327942	3.21067	66		468.27	0.359007	66	3.2
288.11	0.24408	190	3.25		242.25	14.21	0.327071	3.26083	67		468.27	0.359007	67	3.25
290.7	0.31401	191	3.3		242.25	14.21	0.326201	3.311	68		464.4	0.31218	68	3.3
282.95	0.10476	192	3.35		241.6	13.56	0.30778	3.36117	69		461.82	0.280962	69	3.35
282.95	0.10476	193	3.4		242.89	14.85	0.341739	3.41133	70		460.53	0.265353	70	3.4
288.11	0.24408	194	3.45		242.89	14.85	0.340868	3.4615	71		460.53	0.265353	71	3.45
282.95	0.10476	195	3.5		242.25	14.21	0.322718	3.51167	72		457.95	0.234135	72	3.5
284.24	0.13959	196	3.55		242.89	14.85	0.339127	3.56183	73		457.95	0.234135	73	3.55
286.82	0.20925	197	3.6		242.89	14.85	0.338256	3.612	74		457.95	0.234135	74	3.6
281.65	0.06966	198	3.65		242.89	14.85	0.337385	3.66217	75		452.79	0.171699	75	3.65
286.82	0.20925	199	3.7		242.25	14.21	0.319235	3.71233	76		454.08	0.187308	76	3.7
282.95	0.10476	200	3.75		242.89	14.85	0.335644	3.7625	77		452.79	0.171699	77	3.75
282.95	0.10476	201	3.8		242.25	14.21	0.317493	3.81267	78		451.5	0.15609	78	3.8
281.65	0.06966	202	3.85		242.25	14.21	0.316622	3.86283	79		450.21	0.140481	79	3.85
282.95	0.10476	203	3.9		242.25	14.21	0.315752	3.913	80		450.21	0.140481	80	3.9
281.65	0.06966	204	3.95		241.6	13.56	0.297331	3.96317	81		447.63	0.109263	81	3.95
281.65	0.06966	205	4		241.6	13.56	0.29646	4.01333	82		447.63	0.109263	82	4
284.24	0.13959	206	4.05		241.6	13.56	0.295589	4.0635	83		445.05	0.078045	83	4.05
286.82	0.20925	207	4.1		240.96	12.92	0.277439	4.11367	84		447.63	0.109263	84	4.1
285.53	0.17442	208	4.15		240.96	12.92	0.276568	4.16383	85		447.63	0.109263	85	4.15
285.53	0.17442	209	4.2		240.96	12.92	0.275697	4.214	86		447.63	0.109263	86	4.2
284.24	0.13959	210	4.25		240.96	12.92	0.274826	4.26417	87		446.34	0.093654	87	4.25
284.24	0.13959	211	4.3		240.96	12.92	0.273956	4.31433	88		450.21	0.140481	88	4.3
285.53	0.17442	212	4.35		240.96	12.92	0.273085	4.3645	89		450.21	0.140481	89	4.35
285.53	0.17442	213	4.4		240.31	12.27	0.254664	4.41467	90		448.92	0.124872	90	4.4
285.53	0.17442	214	4.45		240.31	12.27	0.253793	4.46483	91		450.21	0.140481	91	4.45
285.53	0.17442	215	4.5		239.66	11.62	0.235373	4.515	92		450.21	0.140481	92	4.5
285.53	0.17442	216	4.55		239.66	11.62	0.234502	4.56517	93		448.92	0.124872	93	4.55
286.82	0.20925	217	4.6		239.66	11.62	0.233631	4.61533	94		450.21	0.140481	94	4.6
286.82	0.20925	218	4.65		239.66	11.62	0.23276	4.6655	95		450.21	0.140481	95	4.65
286.82	0.20925	219	4.7		239.66	11.62	0.23189	4.71567	96		450.21	0.140481	96	4.7
286.82	0.20925	220	4.75		239.66	11.62	0.231019	4.76583	97		450.21	0.140481	97	4.75
286.82	0.20925	221	4.8		239.66	11.62	0.230148	4.816	98		450.21	0.140481	98	4.8
284.24	0.13959	222	4.85		239.66	11.62	0.228407	4.91633	100		450.21	0.140481	99	4.85
284.24	0.13959	223	4.9		239.66	11.62	0.227536	4.9665	101		447.63	0.109263	100	4.9
284.24	0.13959	224	4.95		239.66	11.62	0.226665	5.01667	102		447.63	0.109263	101	4.95
281.65	0.06966	225	5		239.66	11.62	0.225794	5.06683	103		448.92	0.124872	102	5
280.36	0.03483	226	5.05		239.66	11.62	0.224924	5.117	104		448.92	0.124872	103	5.05
284.24	0.13959	227	5.1		239.66	11.62	0.224053	5.16717	105		448.92	0.124872	104	5.1
282.95	0.10476	228	5.15		239.66	11.62	0.223182	5.21733	106		448.92	0.124872	105	5.15
282.95	0.10476	229	5.2		239.66	11.62	0.222311	5.2675	107		450.21	0.140481	106	5.2
282.95	0.10476	230	5.25		239.66	11.62	0.221441	5.31767	108		450.21	0.140481	107	5.25
281.65	0.06966	231	5.3		239.02	10.98	0.20329	5.36783	109		451.5	0.15609	108	5.3
281.65	0.06966	232	5.35		239.02	10.98	0.202419	5.418	110		451.5	0.15609	109	5.35
280.36	0.03483	233	5.4		239.02	10.98	0.201548	5.46817	111		451.5	0.15609	110	5.4
282.95	0.10476	234	5.45		239.02	10.98	0.201548	5.46817	111		451.5	0.15609	111	5.45
279.07	0	235	5.5		239.02	10.98	0.200678	5.51833	112		451.5	0.15609	112	5.5
					239.02	10.98	0.199807	5.5685	113		451.5	0.15609	113	5.55
					239.02	10.98	0.198936	5.61867	114		452.79	0.171699	114	5.6
					239.02	10.98	0.198065	5.66883	115		452.79	0.171699	115	5.65
					239.66	11.62	0.214475	5.719	116		454.08	0.187308	116	5.7
					239.66	11.62	0.213604	5.76917	117		454.08	0.187308	117	5.75
					239.66	11.62	0.212733	5.81933	118		454.08	0.187308	118	5.8
					239.66	11.62	0.211862	5.8695	119		452.79	0.171699	119	5.85
					239.66	11.62	0.210992	5.91967	120		452.79	0.171699	120	5.9
						9.04	0.140461	5.96983	121		452.79	0.171699	121	5.95
						3.84	-0.00081	6.02	122		451.5	0.15609	122	6
						3.84	-0.00168075	6.07017	123		439.89	0.015609	123	6.05
						3.84	-0.0025515	6.12033	124		438.6	0	124	6.1
					233.2	3.84	-0.00342225	6.1705	125		439.89	0.015609	125
											438.6	0	126
											438.6	0	127

## Sheet: Sheet1
090902.3 beads
min	0.00748169
max	0.242787
mean	0.149171
median	0.150133
stddev	0.0451904
