# Supplementary material for: Large, long range tensile forces drive convergence during Xenopus blastopore closure and body axis elongation
Source: eLife. 2018 Mar 13;7:e26944. doi: 10.7554/eLife.26944 (PMC5896886; doi:10.7554/eLife.26944)
Supplement: Figure 3—figure supplement 4—source data 1. [file elife-26944-fig3-figsupp4-data1.xls]

## Sheet: FIg 3-sf4AB - tensed
060603 Xl pull str50 pull							060527 pull stretch 50 pull								Probe 3 means reference line
stage 10 at 12:15; frame 15 at 15:07							st 10 at 10:45 to 11; frame 22 at 13:57 (top side DBCs already expanding); call it 10 at 11:00
11 at 15:15 so 10 at 12:30
								not really clear where probe neutral was at start, but clearly at least 10 pixels back
Probe position	displacement	force-drift	frame -1	time from 10			Probe position	displacement	force-drift	frame -1	time from 10				time		controls giant force (n = 4)
(pixels on X axis)	(pixels)	(micronewtons)		(hours)			(pixels on X axis)	(pixels)	(micronewtons)		(hours)
202	0	0	14	2.6			135	10	0.3483	21	3
202	0	0.00293649	16	2.7			137	12	0.41796	23	3.1				1.5		0.0372971
201	-1	-0.028957	18	2.8			137	12	0.41796	25	3.2				1.6		0.0198821
201	-1	-0.0260205	20	2.9			139	14	0.48762	27	3.3				1.7		0.160436
201	-1	-0.0230841	22	3			139	14	0.48762	29	3.4				1.8		0.213914
202	0	0.0146824	24	3.1			140	15	0.52245	31	3.5				1.9		0.371883
204	2	0.0872789	26	3.2			141	16	0.55728	33	3.6				2	2	0.442776
205	3	0.125045	28	3.3			143	18	0.62694	35	3.7				2.1		0.496255
206	4	0.162812	30	3.4			145	20	0.6966	37	3.8				2.2		0.532319
206	4	0.165748	32	3.5			146	21	0.73143	39	3.9				2.3		0.550967
207	5	0.203515	34	3.6			149	24	0.83592	41	4				2.4		0.517371
209	7	0.276111	36	3.7			150	25	0.87075	43	4.1				2.5		0.536019
208	6	0.244218	38	3.8			150	25	0.87075	45	4.2				2.6		0.554668
208	6	0.247154	40	3.9			151	26	0.90558	47	4.3				2.7
209	7	0.284921	42	4			151	26	0.90558	49	4.4				2.8		0.533478
209	7	0.287857	44	4.1			151	26	0.90558	51	4.5				2.9		0.494767
209	7	0.290794	46	4.2			152	27	0.94041	53	4.6				3	3	0.564472
210	8	0.32856	48	4.3			153	28	0.97524	55	4.7				3.1		0.608055
211	9	0.366327	50	4.4			155	30	1.0449	57	4.8				3.2		0.669052
212	10	0.404093	52	4.5			157	32	1.11456	59	4.9				3.3		0.721342
212	10	0.40703	54	4.6			159	34	1.18422	61	5				3.4		0.738802
214	12	0.479626	56	4.7			159	34	1.18422	63	5.1				3.5		0.76497
215	13	0.517393	58	4.8			161	36	1.25388	65	5.2				3.6		0.799845
216	14	0.555159	60	4.9			163	38	1.32354	67	5.3				3.7		0.83472
217	15	0.592926	62	5			163	38	1.32354	69	5.35				3.8		0.869595
217	15	0.595862	64	5.06			165	40	1.3932	70	5.4				3.9		0.913178
236	34	1.2591	65	5.07	50 micron pull		180	55	1.91565	71	5.45	50 micron pull			4	4	0.956761
231	29	1.08642	66	5.1			178	53	1.84599	72	5.45069				4.1		0.965513
231	29	1.08789	67	5.14			177	52	1.81116	73	5.45139				4.2		0.956851
231	29	1.08936	68	5.15			176	51	1.77633	75	5.45278				4.3		0.939481
227	25	0.951503	69	5.2			171	46	1.60218	77	5.553				4.4		0.922111
227	25	0.952972	70	5.25			172	47	1.63701	79	5.653				4.5		0.930864
226	24	0.91961	71	5.3			172	47	1.63701	81	5.753				4.6		0.939616
224	22	0.852886	73	5.4			172	47	1.63701	83	5.853				4.7		0.939661
224	22	0.855823	75	5.5			173	48	1.67184	85	5.953				4.8		0.957121
223	21	0.823929	77	5.6			175	50	1.7415	87	6.053				4.9		0.965874
224	22	0.861696	79	5.7			176	51	1.77633	89	6.153				5	5	0.965919
224	22	0.864632	81	5.8			177	52	1.81116	91	6.253				5.1		1.00079
226	24	0.937229	83	5.9			179	54	1.88082	93	6.353				5.2		1.00955
227	25	0.974995	85	6			179	54	1.88082	95	6.453				5.3		1.03571
229	27	1.04759	87	6.1			180	55	1.91565	97	6.553				5.4		1.06188
230	28	1.08536	89	6.2			180	55	1.91565	99	6.653				5.5		1.08805
230	28	1.08829	91	6.3			181	56	1.95048	101	6.753				5.6		1.11422
234	32	1.23055	93	6.4			181	56	1.95048	103	6.853				5.7		1.14909
234	32	1.23349	95	6.5			181	56	1.95048	105	6.953				5.8		1.2188
234	32	1.23642	97	6.6			180	55	1.91565	107	7.053				5.9		1.26238
234	32	1.23936	99	6.7			181	56	1.95048	109	7.153				6	6	1.3495
234	32	1.2423	101	6.8			180	55	1.91565	111	7.253				6.1		1.38438
234	32	1.24523	103	6.9			178	53	1.84599	113	7.353				6.2		1.44537
234	32	1.24817	105	7			178	53	1.84599	115	7.453				6.3		1.46283
234	32	1.25111	107	7.1			179	54	1.88082	117	7.553				6.4		1.489
234	32	1.25404	109	7.2			179	54	1.88082	119	7.653				6.5		1.52388
234	32	1.25698	111	7.3			179	54	1.88082	121	7.753				6.6		1.55004
234	32	1.25992	113	7.4			178	53	1.84599	123	7.853				6.7		1.59363
234	32	1.26285	115	7.5			177	52	1.81116	125	7.953				6.8		1.64592
235	33	1.30062	117	7.6			176	51	1.77633	127	8.053				6.9		1.65467
233	31	1.2339	119	7.7			175	50	1.7415	129	8.153				7	7	1.69825
233	31	1.23683	121	7.8			175	50	1.7415	131	8.253				7.1		1.707
233	31	1.23977	123	7.9			175	50	1.7415	133	8.353				7.2		1.72446
232	30	1.20788	125	8			175	50	1.7415	135	8.453				7.3		1.78546
232	30	1.21081	127	8.1			175	50	1.7415	137	8.553				7.4		1.78551
233	31	1.24858	129	8.2			175	50	1.7415	139	8.653				7.5		1.82909
239	37	1.46049	131	8.3			175	50	1.7415	141	8.753				7.6		1.80301
239	37	1.46343	133	8.4			177	52	1.81116	143	8.853				7.7		1.79435
238	36	1.43154	135	8.5			178	53	1.84599	145	8.953				7.8		1.78569
234	32	1.29515	137	8.6			179	54	1.88082	147	9.053				7.9		1.77702
230	28	1.15877	139	8.7			180	55	1.91565	149	9.153				8	8	1.77707
229	27	1.12688	141	8.8			179	54	1.88082	151	9.253				8.1		1.80324
229	27	1.12981	143	8.9			178	53	1.84599	153	9.353				8.2		1.78587
228	26	1.09792	145	9			177	52	1.81116	155	9.453				8.3		1.78591
227	25	1.06603	147	9.1			176	51	1.77633	157	9.553				8.4		1.76854
227	25	1.06896	149	9.2			176	51	1.77633	159	9.653				8.5		1.73376
228	26	1.10673	151	9.3			176	51	1.77633	161	9.753				8.6		1.70768
227	25	1.07484	153	9.4			176	51	1.77633	163	9.853				8.7		1.72514
224	22	0.973282	155	9.5			176	51	1.77633	165	9.953				8.8		1.75131
223	21	0.941389	157	9.6			175	50	1.7415	167	10.053				8.9		1.78618
222	20	0.909495	159	9.7			175	50	1.7415	169	10.153				9	9	1.77752
224	22	0.982092	161	9.8			175	50	1.7415	171	10.253				9.1		1.76886
227	25	1.08952	163	9.9			176	51	1.77633	173	10.353				9.2		1.75149
230	28	1.19694	165	10			174	49	1.70667	175	10.453				9.3		1.76024
229	27	1.16505	167	10.1			176	51	1.77633	177	10.553				9.4		1.82124
230	28	1.20282	169	10.2			175	50	1.7415	179	10.653				9.5		1.8387
231	29	1.24058	171	10.3			174	49	1.70667	181	10.753				9.6		1.84745
234	32	1.34801	173	10.4			174	49	1.70667	183	10.853				9.7		1.8475
234	32	1.35095	175	10.5			176	51	1.77633	185	10.953				9.8		1.83883
235	33	1.38871	177	10.6			180	55	1.91565	187	11.053				9.9		1.83017
234	32	1.35682	179	10.7			177	52	1.81116	189	11.153				10	10	1.84763
235	33	1.39459	181	10.8			178	53	1.84599	191	11.253				10.1		1.86509
240	38	1.57167	183	10.9			179	54	1.88082	193	11.353				10.2		1.85643
242	40	1.64427	185	11			181	56	1.95048	195	11.453				10.3		1.86518
241	39	1.61238	187	11.1			181	56	1.95048	197	11.553				10.4		1.90876
240	38	1.58048	189	11.2			185	60	2.0898	199	11.653				10.5		1.9001
240	38	1.58342	191	11.3			185	60	2.0898	201	11.753				10.6		1.91756
241	39	1.62119	193	11.4			186	61	2.12463	203	11.853				10.7		1.95244
242	40	1.65895	195	11.5			189	64	2.22912	205	11.953				10.8		1.98731
245	43	1.76638	197	11.6			190	65	2.26395	207	12.053				10.9		2.06573
245	43	1.76932	199	11.7			191	66	2.29878	209	12.153				11	11	2.11802
245	43	1.77225	201	11.8			191	66	2.29878	211	12.253				11.1		2.15289
245	43	1.77519	203	11.9			191	66	2.29878	213	12.353				11.2		2.2226
245	43	1.77812	205	12			191	66	2.29878	215	12.453				11.3		2.24006
253	51	2.0597	207	12.1			193	68	2.36844	217	12.553				11.4		2.33588
250	48	1.95815	209	12.2			196	71	2.47293	219	12.653				11.5		2.36205
251	49	1.99591	211	12.3			196	71	2.47293	221	12.753				11.6		2.40563
253	51	2.06851	213	12.4			197	72	2.50776	223	12.853				11.7		2.44922
258	56	2.2456	215	12.5			201	76	2.64708	225	12.953				11.8		2.47538
256	54	2.17887	217	12.6			201	76	2.64708	227	13.053				11.9		2.48414
256	54	2.18181	219	12.7			203	78	2.71674	229	13.153				12	12	2.48418
256	54	2.18475	221	12.8			203	78	2.71674	231	13.253				12.1		2.51906
259	57	2.29217	223	12.9			206	81	2.82123	233	13.353				12.2		2.54522
259	57	2.29511	225	13			211	86	2.99538	235	13.453				12.3		2.61493
261	59	2.36771	227	13.1			211	86	2.99538	237	13.553				12.4		2.67593
260	58	2.33581	229	13.2			215	90	3.1347	239	13.653				12.5		2.72822
259	57	2.30392	231	13.3			216	91	3.16953	241	13.753				12.6		2.74568
258	56	2.27203	233	13.4			217	92	3.20436	243	13.853				12.7		2.76314
259	57	2.30979	235	13.5			218	93	3.23919	245	13.953				12.8		2.79801
261	59	2.38239	237	13.6			219	94	3.27402	247	14.053				12.9		2.82418
260	58	2.35049	239	13.7			218	93	3.23919	249	14.153				13	13	2.83293
260	58	2.35343	241	13.8			216	91	3.16953	251	14.253				13.1		2.86781
260	58	2.35637	243	13.9			214	89	3.09987	253	14.353				13.2		2.91139
259	57	2.32447	245	14			214	89	3.09987	255	14.453				13.3		2.92885
260	58	2.36224	247	14.1			216	91	3.16953	257	14.553				13.4		2.99856
262	60	2.43484	249	14.2			216	91	3.16953	259	14.653				13.5		3.05955
262	60	2.43777	251	14.3			217	92	3.20436	261	14.753				13.6		3.0596
265	63	2.5452	253	14.4			217	92	3.20436	263	14.853				13.7		3.1206
264	62	2.51331	255	14.5			217	92	3.20436	265	14.953				13.8		3.18159
265	63	2.55107	257	14.6			218	93	3.23919	267	15.053				13.9		3.21647
266	64	2.58884	259	14.7			218	93	3.23919	269	15.153				14	14	3.26876
266	64	2.59178	261	14.8			218	93	3.23919	271	15.253				14.1		3.32105
266	64	2.59471	263	14.9			218	93	3.23919	273	15.353				14.2		3.45171
270	68	2.73697	265	15			218	93	3.23919	275	15.453				14.3		3.46917
265	63	2.56576	267	15.1			219	94	3.27402	277	15.553				14.4		3.50404
265	63	2.56869	269	15.2			218	93	3.23919	279	15.653				14.5		3.55633
263	61	2.50197	271	15.3			218	93	3.23919	281	15.753				14.6		3.61733
263	61	2.50491	273	15.4			218	93	3.23919	283	15.853				14.7		3.71316
265	63	2.5775	275	15.5			218	93	3.23919	285	15.953				14.8		3.79157
265	63	2.58044	277	15.6			218	93	3.23919	287	16.053				14.9		3.80032
267	65	2.65303	279	15.7			218	93	3.23919	289	16.153				15	15
265	63	2.58631	281	15.8			218	93	3.23919	291	16.253				15.1		3.63101
264	62	2.55442	283	15.9			217	92	3.20436	293	16.353				15.2		3.67669
263	61	2.52252	285	16			216	91	3.16953	295	16.453				15.3		3.78042
263	61	2.52546	287	16.1			216	91	3.16953	297	16.553				15.4		3.80287
262	60	2.49357	289	16.2			216	91	3.16953	299	16.653				15.5		3.84855
264	62	2.56616	291	16.3			215	90	3.1347	301	16.753				15.6		3.8594
263	61	2.53427	293	16.4			214	89	3.09987	303	16.853				15.7		3.87025
260	58	2.43272	295	16.5			213	88	3.06504	305	16.953				15.8		3.92754
260	58	2.43565	297	16.6			213	88	3.06504	307	17.053				15.9		3.9616
260	58	2.43859	299	16.7			213	88	3.06504	309	17.153				16	16	4.00728
260	58	2.44153	301	16.8			214	89	3.09987	311	17.253				16.1		4.05296
260	58	2.44446	303	16.9			214	89	3.09987	313	17.353				16.2		4.08703
260	58	2.4474	305	17			212	87	3.03021	315	17.453				16.3		4.15592
260	58	2.45034	307	17.1			209	84	2.92572	317	17.553				16.4		4.2016
259	57	2.41844	309	17.2			208	83	2.89089	319	17.653				16.5		4.24728
259	57	2.42138	311	17.3			206	81	2.82123	321	17.753				16.6		4.28135
259	57	2.42431	313	17.4			206	81	2.82123	323	17.853				16.7		4.36186
258	56	2.39242	315	17.5			206	81	2.82123	325	17.953				16.8		4.41914
258	56	2.39536	317	17.6			206	81	2.82123	327	18.053				16.9		4.59253
258	56	2.39829	319	17.7			206	81	2.82123	329	18.153				17	17	4.60338
258	56	2.40123	321	17.8			207	82	2.85606	331	18.253				17.1		4.61423
258	56	2.40417	323	17.9			207	82	2.85606	333	18.353				17.2		4.62507
258	56	2.4071	325	18			205	80	2.7864	335	18.453				17.3		4.60109
258	56	2.41004	327	18.1			203	78	2.71674	337	18.553				17.4		4.63516
258	56	2.41298	329	18.2			203	78	2.71674	339	18.653				17.5		4.65762
258	56	2.41591	331	18.3			202	77	2.68191	341	18.753				17.6		4.68008
258	56	2.41885	333	18.4			202	77	2.68191	343	18.853				17.7		4.72575
258	56	2.42179	335	18.5			202	77	2.68191	345	18.953				17.8		4.7366
258	56	2.42472	337	18.6			202	77	2.68191	347	19.053				17.9		4.75906
258	56	2.42766	339	18.7			202	77	2.68191	349	19.153				18		4.80474
259	57	2.46543	341	18.8			202	77	2.68191	351	19.253				18.1	18
260	58	2.50319	343	18.9			202	77	2.68191	353	19.353				18.2		5.13295
260	58	2.50613	345	19			202	77	2.68191	355	19.453				18.3		5.15
260	58	2.50907	347	19.1			202	77	2.68191	357	19.553				18.4		5.14964
259	57	2.47717	349	19.2			202	77	2.68191	359	19.653				18.5		5.18411
258	56	2.44528	351	19.3			202	77	2.68191	361	19.753				18.6		5.21857
256	54	2.37855	353	19.4			201	76	2.64708	363	19.853				18.7		5.23563
256	54	2.38149	355	19.5			201	76	2.64708	365	19.953				18.8		5.25268
256	54	2.38443	357	19.6			200	75	2.61225	367	20.053				18.9		5.25231
256	54	2.38736	359	19.7			198	73	2.54259	369	20.153				19	19	5.28678
257	55	2.42513	361	19.8			196	71	2.47293	371	20.253				19.1		5.32125
256	54	2.39324	363	19.9			195	70	2.4381	373	20.353				19.2		5.35571
256	54	2.39617	365	20			195	70	2.4381	375	20.453				19.3		5.37276
256	54	2.39911	367	20.1			195	70	2.4381	377	20.553				19.4		5.44206
256	54	2.40205	369	20.2			195	70	2.4381	379	20.653				19.5		5.42428
255	53	2.37015	371	20.3			195	70	2.4381	381	20.753				19.6		5.51099
255	53	2.37309	373	20.4			194	69	2.40327	383	20.853				19.7		5.51063
255	53	2.37603	375	20.5			194	69	2.40327	385	20.953				19.8		5.51027
254	52	2.34413	377	20.6			194	69	2.40327	387	21.053				19.9		5.52732
254	52	2.34707	379	20.7			195	70	2.4381	389	21.153				20	20	5.52695
254	52	2.35001	381	20.8			194	69	2.40327	391	21.253				20.1		5.52659
254	52	2.35294	383	20.9			194	69	2.40327	393	21.353				20.2		5.59589
254	52	2.35588	385	21			194	69	2.40327	395	21.453				20.3		5.64777
253	51	2.32398	387	21.1			194	69	2.40327	397	21.553				20.4		5.6474
253	51	2.32692	389	21.2			194	69	2.40327	399	21.653
253	51	2.32986	391	21.3			194	69	2.40327	401	21.753
253	51	2.33279	393	21.4			194	69	2.40327	403	21.853
253	51	2.33573	395	21.5			194	69	2.40327	405	21.953
251	49	2.26901	397	21.6			187	62	2.15946	407	22.053
249	47	2.20228	399	21.7			187	62	2.15946	409	22.153
249	47	2.20522	401	21.8			187	62	2.15946	411	22.253
247	45	2.1385	403	21.9			187	62	2.15946	413	22.353
247	45	2.14143	405	22			187	62	2.15946	415	22.453
247	45	2.14437	407	22.1			187	62	2.15946	417	22.553
247	45	2.14731	409	22.2			185	60	2.0898	419	22.653
247	45	2.15024	411	22.3			181	56	1.95048	421	22.753
246	44	2.11835	413	22.4			179	54	1.88082	423	22.853
246	44	2.12129	415	22.5			180	55	1.91565	425	22.953
246	44	2.12422	417	22.6			180	55	1.91565	427	23.053
246	44	2.12716	419	22.7			179	54	1.88082	429	23.153
246	44	2.1301	421	22.8			178	53	1.84599	431	23.253
245	43	2.0982	423	22.9			178	53	1.84599	433	23.353
245	43	2.10114	425	23			178	53	1.84599	435	23.453
244	42	2.06924	427	23.1			178	53	1.84599	437	23.553
244	42	2.07218	429	23.2			173	48	1.67184	439	23.653
244	42	2.07512	431	23.3			170	45	1.56735	441	23.753
243	41	2.04322	433	23.4			168	43	1.49769	443	23.853
241	39	1.9765	435	23.5			168	43	1.49769	445	23.953
240	38	1.94461	437	23.6			168	43	1.49769	447	24.053
188	-14	0.136384	439	23.7			168	43	1.49769	449	24.153
184	-18	0	441	23.8			167	42	1.46286	451	24.253
184	-18	0.00293649	443	23.9			167	42	1.46286	453	24.353
184	-18	0.00587297	445	24			117	-8	-0.27864	455	24.453
184	-18	0.00880946	447	24.1			117	-8	-0.27864	457	24.553
184	-18	0.0117459	449	24.2			118	-7	-0.24381	459	24.653
184	-18	0.0146824	451	24.3			118	-7	-0.24381	461	24.753
							121	-4	-0.13932	463	24.853
							124	-1	-0.03483	465	24.953
							127	2	0.06966	467	25.053
							128	3	0.10449	469	25.153
							129	4	0.13932	471	25.253
							131	6	0.20898	473	25.353
							132	7	0.24381	475	25.453
							135	10	0.3483	477	25.553

## Sheet: Fig 3-sf4FG - relaxed
080911 Xl pull relax pull			100 micron pull back				080918 pull relax pull		100 micron pull back					probe 4 average - reference line
frame 39 at 14:44; 10- at 12:00 (10 at 12:30) ; DBCRS at 14:33 (10 at 11:48)							prb 4; 10 at 11:30; frame 27 at 14:33
15X below							x	displacement		frame -1
call 10 at 12:18
Probe position	displacement	force-drift	frame -1	time from 10
(pixels on X axis)	(pixels)	(micronewtons)		(hours)			Probe position	displacement	force-drift	frame -1	time from 10			time	Force
346	0	0	38	2.43			(pixels on X axis)	(pixels)	(micronewtons)		(hours)			(hours)	(micronewtons)
363	17	0.263216	39	2.48
363	17	0.258942	41	2.58			375	0	0	26	3			2.8	0
364	18	0.270277	43	2.68			422	8	0.123077	27	3.05			2.9	0.0078045
365	19	0.281612	45	2.78			434	20	0.30859	28	3.1			3	0.015609
365	19	0.277338	47	2.88			438	24	0.367436	30	3.2			3.1	0.015609
368	22	0.31989	49	2.98			438	24	0.363845	32	3.3			3.2	0.101681
372	26	0.378052	51	3.08			441	27	0.407082	34	3.4			3.3	0.119649
375	29	0.420605	53	3.18			446	32	0.481537	36	3.5			3.4	0.128817
377	31	0.447549	55	3.28			447	33	0.493556	38	3.6			3.5	0.126469
378	32	0.458884	57	3.38			452	38	0.56801	40	3.7			3.6	0.152254
378	32	0.45461	59	3.48			454	40	0.595638	42	3.8			3.7	0.193692
377	31	0.434727	61	3.58			459	45	0.670093	44	3.9			3.8	0.263767
377	31	0.430453	63	3.68			461	47	0.697721	46	4			3.9	0.341653
377	31	0.426179	65	3.78			462	48	0.709739	48	4.1			4	0.372641
377	31	0.421905	67	3.88			464	50	0.737367	50	4.2			4.1	0.429721
380	34	0.464458	69	3.98			465	51	0.749386	52	4.3			4.2	0.471115
386	40	0.553837	71	4.08			465	51	0.745796	54	4.4			4.3	0.520339
390	44	0.611999	73	4.18			466	52	0.757814	56	4.5			4.4	0.577393
396	50	0.701379	75	4.28			468	54	0.785442	58	4.6			4.5	0.629257
399	53	0.743932	77	4.38			470	56	0.81307	60	4.7			4.6	0.686266
402	56	0.786485	79	4.48			471	57	0.825089	62	4.8			4.7	0.714653
403	57	0.79782	81	4.58			473	59	0.852716	64	4.9			4.8	0.756072
410	64	0.902809	83	4.68			479	65	0.94278	66	5			4.9	0.805316
411	65	0.917136	85	4.71			484	70	1.01843	68	5.0667			5	0.875397
366	20	0.214671	86	4.7114	relaxed 100 microns		484	70	1.01838	69	5.06809			5.1	0.937635
375	29	0.355092	87	4.7128			442	28	0.362753	70	5.06948	relaxed 100 microns		5.2	0.989422
376	30	0.370641	88	4.7142			453	39	0.534402	71	5.07087			5.3	1.03341
378	32	0.401799	89	4.7156			457	43	0.596788	72	5.07226			5.4	1.09045
380	34	0.432957	90	4.717			458	44	0.612347	73	5.07364			5.5	1.18129
382	36	0.464116	91	4.7184			459	45	0.627856	75	5.07642			5.6	1.24096
382	36	0.464056	92	4.7198			461	47	0.658975	77	5.0792			5.7	1.3032
383	37	0.479605	93	4.7212			462	48	0.674484	79	5.08198			5.8	1.3654
384	38	0.495154	94	4.7226			464	50	0.705602	81	5.08476			5.9	1.42246
384	38	0.495094	95	4.724			463	49	0.689894	83	5.08753			6	1.47428
387	41	0.541861	96	4.7254			464	50	0.705403	85	5.09031			6.1	1.49747
393	47	0.635004	97	4.73736			464	50	0.705303	87	5.09309			6.2	1.53891
408	62	0.866889	98	4.79			465	51	0.720812	89	5.09587			6.3	1.60113
413	67	0.942797	99	4.84			465	51	0.720713	91	5.09864			6.4	1.64253
417	71	1.0031	100	4.89			465	51	0.720613	93	5.10142			6.5	1.68656
421	75	1.0634	101	4.94			465	51	0.720513	95	5.1042			6.6	1.73579
430	84	1.1996	103	5.04			465	51	0.720413	97	5.10698			6.7	1.79541
438	92	1.3202	105	5.14			465	51	0.720314	99	5.10976			6.8	1.83944
452	106	1.53445	107	5.24			470	56	0.796451	101	5.1629			6.9	1.87304
459	113	1.63944	109	5.34			485	71	1.027	103	5.2629			7	1.90665
460	114	1.65078	111	5.44			496	82	1.1951	105	5.3629			7.1	1.94551
466	120	1.74016	113	5.54			503	89	1.30078	107	5.4629			7.2	1.95307
471	125	1.81393	115	5.64			507	93	1.35962	109	5.5629			7.3	1.9893
477	131	1.90331	117	5.74			508	94	1.37344	110	5.6129			7.4	2.01511
480	134	1.94586	119	5.84			508	94	1.36985	112	5.7129
480	134	1.94159	121	5.94			510	96	1.39747	114	5.8129			7.5	2.04612
480	134	1.93731	123	6.04			511	97	1.40949	116	5.9129			7.6	2.07194
480	134	1.93304	125	6.14			517	103	1.49956	118	6.0129
480	134	1.92876	127	6.24			519	105	1.52718	120	6.1129			7.7	2.07691
480	134	1.92449	129	6.34			527	113	1.64847	122	6.2129			7.8	2.09748
480	134	1.92021	131	6.44			535	121	1.76975	124	6.3129			7.9	2.11284
480	134	1.91594	133	6.54			541	127	1.85981	126	6.4129			8	2.12561
480	134	1.91167	135	6.64			544	130	1.90305	128	6.5129			8.1	2.14359
480	134	1.90739	137	6.74			547	133	1.94629	130	6.6129			8.2	2.13812
481	135	1.91873	139	6.84			552	138	2.02074	132	6.7129			8.3	2.14309
481	135	1.91445	141	6.94			555	141	2.06398	134	6.8129			8.4	2.13763
481	135	1.91018	143	7.04			558	144	2.10721	136	6.9129			8.5	2.1452
482	136	1.92151	145	7.14			561	147	2.15045	138	7.0129			8.6	2.13193
486	140	1.97968	147	7.24			562	148	2.16247	140	7.1129			8.7	2.13953
488	142	2.00662	149	7.34			563	149	2.17449	142	7.2129			8.8	2.1419
489	143	2.01795	151	7.44			574	160	2.3426	144	7.3129			8.9	2.14167
495	149	2.10733	153	7.54			579	165	2.41705	146	7.4129			9	2.14403
496	150	2.11867	155	7.64			584	170	2.49151	148	7.5129			9.1	2.14639
496	150	2.1144	157	7.74			590	176	2.58157	150	7.6129			9.2	2.15134
496	150	2.11012	159	7.84			596	182	2.67163	152	7.7129			9.3	2.14849
496	150	2.10585	161	7.94			599	185	2.71487	154	7.8129			9.4	2.25863
496	150	2.10157	163	8.04			599	185	2.71128	156	7.9129			9.5	2.25522
496	150	2.0973	165	8.14			602	188	2.75452	158	8.0129			9.6	2.25493
496	150	2.09302	167	8.24			607	193	2.82897	160	8.1129			9.7	2.25464
496	150	2.08875	169	8.34			610	196	2.87221	162	8.2129			9.8	2.25434
496	150	2.08448	171	8.44			611	197	2.88423	164	8.3129			9.9	2.25717
496	150	2.0802	173	8.54			611	197	2.88064	166	8.4129			10	2.30683
496	150	2.07593	175	8.64			612	198	2.89266	168	8.5129			10.1	2.31903
496	150	2.07165	177	8.74			612	198	2.88907	170	8.6129			10.2	2.32498
498	152	2.0986	179	8.84			613	199	2.90108	172	8.7129			10.3	2.41522
501	155	2.14115	181	8.94			616	202	2.94432	174	8.8129			10.4	2.42117
503	157	2.1681	183	9.04			619	205	2.98756	176	8.9129			10.5	2.424
509	163	2.25748	185	9.14			620	206	2.99958	178	9.0129			10.6	2.43932
510	164	2.26881	187	9.24			617	203	2.94916	180	9.1129			10.7	2.44839
513	167	2.31136	189	9.34			618	204	2.96118	182	9.2129			10.8	2.4481
516	170	2.35392	191	9.44			619	205	2.9732	184	9.3129			10.9	2.45406
518	172	2.38086	193	9.54			618	204	2.954	186	9.4129			11	2.45377
519	173	2.39219	195	9.64			620	206	2.98163	188	9.5129			11.1	2.46285
520	174	2.40353	197	9.74			620	206	2.97803	190	9.6129			11.2	2.5001
521	175	2.41486	199	9.84			621	207	2.99005	192	9.7129			11.3	2.52792
523	177	2.44181	201	9.94			620	206	2.97085	194	9.8129			11.4	2.53387
524	178	2.45314	203	10.04			621	207	2.98287	196	9.9129			11.5	2.54296
526	180	2.48009	205	10.14			620	206	2.96367	198	10.0129			11.6	2.58641
529	183	2.52264	207	10.24			620	206	2.96008	200	10.1129			11.7	2.59549
532	186	2.56519	209	10.34			619	205	2.94088	202	10.2129			11.8	2.61394
536	190	2.62335	211	10.44			620	206	2.9529	204	10.3129			11.9	2.62302
540	194	2.68152	213	10.54			622	208	2.98053	206	10.4129			12	2.6353
542	196	2.70846	215	10.64			622	208	2.97694	208	10.5129			12.1	2.65228
546	200	2.76662	217	10.74			622	208	2.97335	210	10.6129			12.2	2.66145
551	205	2.84039	219	10.84			624	210	3.00098	212	10.7129			12.3	2.67842
552	206	2.85173	221	10.94			623	209	2.98178	214	10.8129			12.4	2.72271
559	213	2.95672	223	11.04			624	210	2.9938	216	10.9129			12.5	2.7631
564	218	3.03049	225	11.14			625	211	3.00582	218	11.0129			12.6	2.77227
568	222	3.08865	227	11.24			625	211	3.00223	220	11.1129			12.7	2.78144
572	226	3.14681	229	11.34			626	212	3.01425	222	11.2129			12.8	2.78671
579	233	3.2518	231	11.44			629	215	3.05748	224	11.3129			12.9	2.79198
582	236	3.29435	233	11.54			411	217	3.0887	224	11.3129			13	2.81676
584	238	3.3213	235	11.64			416	222	3.16315	226	11.4129			13.1	2.88446
585	239	3.33263	237	11.74			417	223	3.17517	228	11.5129			13.2	2.94046
586	240	3.34397	239	11.84			419	225	3.2028	230	11.6129			13.3	3.00426
590	244	3.40213	241	11.94			420	226	3.21482	232	11.7129			13.4	3.07197
595	249	3.4759	243	12.04			424	230	3.27367	234	11.8129			13.5	3.12016
597	251	3.50284	245	12.14			427	233	3.3169	236	11.9129			13.6	3.17226
602	256	3.57662	247	12.24			429	235	3.34453	238	12.0129			13.7	3.20094
604	258	3.60356	249	12.34			427	233	3.30972	240	12.1129			13.8	3.21791
608	262	3.66172	251	12.44			429	235	3.33735	242	12.2129			13.9	3.24269
610	264	3.68866	253	12.54			430	236	3.34937	244	12.3129			14	3.25967
613	267	3.73122	255	12.64			431	237	3.36139	246	12.4129			14.1	3.30006
616	270	3.77377	257	12.74			432	238	3.37341	248	12.5129			14.2	3.32484
618	272	3.80071	259	12.84			433	239	3.38542	250	12.6129			14.3	3.35352
619	273	3.81205	261	12.94			435	241	3.41305	252	12.7129			14.4	3.3861
619	273	3.80778	263	13.04			435	241	3.40946	254	12.8129			14.5	3.4343
621	275	3.83472	265	13.14			435	241	3.40587	256	12.9129			14.6	3.47859
629	283	3.95532	267	13.24			436	242	3.41789	258	13.0129			14.7	3.53459
633	287	4.01348	269	13.34			438	244	3.44552	260	13.1129			14.8	3.57107
637	291	4.07164	271	13.44			441	247	3.48876	262	13.2129			14.9	3.61536
501	295	4.1298	273	13.54			445	251	3.5476	264	13.3129			15	3.65965
503	297	4.15675	275	13.64			446	252	3.55962	266	13.4129			15.1	3.70004
504	298	4.16808	277	13.74			447	253	3.57164	268	13.5129			15.2	3.73263
505	299	4.17942	279	13.84			452	258	3.64609	270	13.6129			15.3	3.78082
511	305	4.2688	281	13.94			455	261	3.68933	272	13.7129			15.4	3.8095
515	309	4.32696	283	14.04			458	264	3.73257	274	13.8129			15.5	3.83428
518	312	4.36951	285	14.14			464	270	3.82263	276	13.9129			15.6	3.84735
521	315	4.41206	287	14.24			466	272	3.85026	278	14.0129			15.7	3.86823
524	318	4.45462	289	14.34			470	276	3.9091	280	14.1129			15.8	3.92033
526	320	4.48156	291	14.44			470	276	3.90551	282	14.2129			15.9	3.94511
527	321	4.4929	293	14.54			472	278	3.93314	284	14.3129			16	3.96989
530	324	4.53545	295	14.64			476	282	3.99199	286	14.4129			16.1	3.99857
532	326	4.56239	297	14.74			476	282	3.9884	288	14.5129			16.2	4.06237
536	330	4.62055	299	14.84			476	282	3.98481	290	14.6129			16.3	4.09105
538	332	4.6475	301	14.94			479	285	4.02804	292	14.7129			16.4	4.13925
540	334	4.67444	303	15.04			482	288	4.07128	294	14.8129			16.5	4.15232
542	336	4.70139	305	15.14			483	289	4.0833	296	14.9129			16.6	4.181
544	338	4.72833	307	15.24			483	289	4.07971	298	15.0129			16.7	4.20188
546	340	4.75527	309	15.34			485	291	4.10734	300	15.1129			16.8	4.23056
549	343	4.79783	311	15.44			489	295	4.16618	302	15.2129			16.9	4.25144
551	345	4.82477	313	15.54			492	298	4.20942	304	15.3129			17	4.28402
553	347	4.85171	315	15.64			494	300	4.23705	306	15.4129			17.1	4.28929
555	349	4.87866	317	15.74			497	303	4.28028	308	15.5129			17.2	4.29066
556	350	4.88999	319	15.84			504	310	4.38596	310	15.6129			17.3	4.31544
558	352	4.91694	321	15.94			510	316	4.47602	312	15.7129			17.4	4.3168
559	353	4.92827	323	16.04			512	318	4.50365	314	15.8129			17.5	4.34158
561	355	4.95522	325	16.14			508	314	4.43762	316	15.9129			17.6	4.35856
563	357	4.98216	327	16.24			509	315	4.44964	318	16.0129			17.7	4.35992
565	359	5.0091	329	16.34			512	318	4.49288	320	16.1129			17.8	4.3847
566	360	5.02044	331	16.44			513	319	4.5049	322	16.2129			17.9	4.39778
566	360	5.01616	333	16.54			514	320	4.51691	324	16.3129			18	4.39524
567	361	5.0275	335	16.64			517	323	4.56015	326	16.4129			18.1	4.40051
568	362	5.03883	337	16.74			519	325	4.58778	328	16.5129			18.2	4.41358
569	363	5.05017	339	16.84			520	326	4.5998	330	16.6129			18.3	4.42666
570	364	5.0615	341	16.94			523	329	4.64303	332	16.7129			18.4	4.46704
572	366	5.08845	343	17.04			525	331	4.67066	334	16.8129			18.5	4.46841
573	367	5.09978	345	17.14			525	331	4.66707	336	16.9129			18.6	4.45807
574	368	5.11112	347	17.24			527	333	4.6947	338	17.0129			18.7	4.47504
576	370	5.13806	349	17.34			529	335	4.72233	340	17.1129			18.8	4.48031
578	372	5.16501	351	17.44			530	336	4.73435	342	17.2129			18.9	4.49339
578	372	5.16073	353	17.54			531	337	4.74637	344	17.3129			19	4.49865
580	374	5.18768	355	17.64			532	338	4.75838	346	17.4129			19.1	4.50783
580	374	5.1834	357	17.74			536	342	4.81723	348	17.5129			19.2	4.517
581	375	5.19474	359	17.84			537	343	4.82925	350	17.6129			19.3	4.52617
581	375	5.19046	361	17.94			541	347	4.88809	352	17.7129			19.4	4.53144
581	375	5.18619	363	18.04			543	349	4.91572	354	17.8129			19.5	4.52109
581	375	5.18191	365	18.14			545	351	4.94335	356	17.9129			19.6	4.53027
582	376	5.19325	367	18.24			547	353	4.97098	358	18.0129			19.7	4.53553
582	376	5.18898	369	18.34			547	353	4.96739	360	18.1129			19.8	4.5369
582	376	5.1847	371	18.44			548	354	4.97941	362	18.2129			19.9	4.54607
584	378	5.21165	373	18.54			551	357	5.02264	364	18.3129			20	4.55914
584	378	5.20737	375	18.64			552	358	5.03466	366	18.4129			20.1	4.55661
586	380	5.23431	377	18.74			555	361	5.0779	368	18.5129			20.2	4.55407
586	380	5.23004	379	18.84			556	362	5.08992	370	18.6129			20.3	4.56714
587	381	5.24138	381	18.94			557	363	5.10194	372	18.7129			20.4	4.57241
587	381	5.2371	383	19.04			560	366	5.14517	374	18.8129			20.5	4.58158
588	382	5.24844	385	19.14			562	368	5.1728	376	18.9129			20.6	4.58295
589	383	5.25977	387	19.24			562	368	5.16921	378	19.0129			20.7	4.59212
589	383	5.2555	389	19.34			566	372	5.22806	380	19.1129			20.8	4.60519
589	383	5.25122	391	19.44			565	371	5.20886	382	19.2129			20.9	4.36786
590	384	5.26256	393	19.54			565	371	5.20527	384	19.3129			21	4.36968
590	384	5.25828	395	19.64			568	374	5.2485	386	19.4129			21.1	4.3715
591	385	5.26962	397	19.74			568	374	5.24491	388	19.5129			21.2	4.37853
594	388	5.31217	399	19.84			569	375	5.25693	390	19.6129			21.3	4.38035
595	389	5.32351	401	19.94			571	377	5.28456	392	19.7129			21.4	4.38217
595	389	5.31923	403	20.04			571	377	5.28097	394	19.8129			21.5	4.38919
595	389	5.31496	405	20.14			572	378	5.29299	396	19.9129			21.6	4.38581
595	389	5.31068	407	20.24			572	378	5.2894	398	20.0129			21.7	4.39284
595	389	5.30641	409	20.34			572	378	5.28581	400	20.1129			21.8	4.39466
595	389	5.30214	411	20.44			574	380	5.31344	402	20.2129			21.9	4.39648
595	389	5.29786	413	20.54			575	381	5.32545	404	20.3129			22	4.41391
397	51	0.0198831	414	20.59			575	381	5.32186	406	20.4129			22.1	4.43134
396	50	2.21817e-16	416	20.69			575	381	5.31827	408	20.5129			22.2	4.43837
395	49	-0.0198831	418	20.79			575	381	5.31468	410	20.6129			22.3	4.44539
395	49	-0.0241572	420	20.89			575	381	5.31109	412	20.7129			22.4	4.44201
395	49	-0.0284313	422	20.99			575	381	5.3075	414	20.8129			22.5	4.44903
396	50	-0.0170964	424	21.09			574	380	5.2883	416	20.9129			22.6	4.45606
396	50	-0.0213705	426	21.19			574	380	5.28471	418	21.0129			22.7	4.46308
396	50	-0.0256446	428	21.29			574	380	5.28112	420	21.1129			22.8	4.4649
396	50	-0.0299187	430	21.39			576	382	5.30875	422	21.2129			22.9	4.46152
396	50	-0.0341928	432	21.49			236	42	-0.000104117	423	21.2629			23	4.46855
396	50	-0.0384669	434	21.59			236	42	-0.00369436	425	21.3629			23.1	4.48077
396	50	-0.042741	436	21.69			236	42	-0.0072846	427	21.4629			23.2	4.493
398	52	-0.0157971	438	21.79			236	42	-0.0108748	429	21.5629			23.3
398	52	-0.0200712	440	21.89			236	42	-0.0144651	431	21.6629			23.4
							235	41	-0.0336643	433	21.7629			23.5
							235	41	-0.0372546	435	21.8629			23.6
														23.7
														23.8
														23.9
														24
