# Supplementary material for: Large, long range tensile forces drive convergence during Xenopus blastopore closure and body axis elongation
Source: eLife. 2018 Mar 13;7:e26944. doi: 10.7554/eLife.26944 (PMC5896886; doi:10.7554/eLife.26944)
Supplement: Figure 4—source data 1. [file elife-26944-fig4-data1.xls]

## Sheet: pos 1 st 11 probe log
051121 pos 1 st 14					pos 1 st 14 sled							pos 1 st 11 L mark				pos 1 st 11 R mark							Strain at 180s (plastic deformation at 489s)
probe 3																					at 2x so 118 pix/mm		14% (2%)
												Left side of strained IMZ region				Right side of strained IMZ region
Probe Position	Displacement	frame -1	time		Sled position	Displacement	frame -1	time		Stage position		Left mark position	frame -1	time		RIght mark position	frame -1	time		Time from onset of strain	Gap length	length increase	Strain
(pixels on X axis)	(microns)		seconds		(pixels on X axis)	(microns)		seconds		(microns)		(pixels on X axis)		(seconds)		(pixels on X axis)		(seconds)		(seconds)	(pixels)	(microns)	(% of initial length)
289	0	0	0	1904-01-01 16:59:19	504	0	0	0		15		343	0	0	1904-01-01 16:58:06	507	0	0		-17	164
298	11.61	1	0.578947		511	9.03	1	0.578947		30		343	1	15		508	1	15		-2	165	0	0
305	20.64	2	1.15789		520	20.64	2	1.15789		45		346	2	17		511	2	17		0	165	0	0
310	27.09	3	1.73684		525	27.09	3	1.73684		60		349	3	19		516	3	19		2	167	16.9492	1.21212
317	36.12	4	2.31579		532	36.12	4	2.31579		75		351	4	21		522	4	21		4	171	50.8475	3.63636
324	45.15	5	2.89474		538	43.86	5	2.89474		90		354	5	22		527	5	22		5	173	67.7966	4.84848
329	51.6	6	3.47368		544	51.6	6	3.47368		105		356	6	24		534	6	24		7	178	110.169	7.87879
335	59.34	7	4.05263		550	59.34	7	4.05263		120		358	7	26		538	7	26		9	180	127.119	9.09091
340	65.79	8	4.63158		556	67.08	8	4.63158		135		361	8	29		540	8	29		12	179	118.644	8.48485
345	72.24	9	5.21053		561	73.53	9	5.21053		150		360	9	31		541	9	31		14	181	135.593	9.69697
354	83.85	10	5.78947		567	81.27	10	5.78947		165		359	10	33		541	10	33		16	182	144.068	10.303
358	89.01	11	6.36842		572	87.72	11	6.36842		180		357	11	35		541	11	35		18	184	161.017	11.5152
364	96.75	12	6.94737		580	98.04	12	6.94737		195		357	12	38		541	12	38		21	184	161.017	11.5152
370	104.49	13	7.52632		584	103.2	13	7.52632		210		356	13	40		540	13	40		23	184	161.017	11.5152
375	110.94	14	8.10526		590	110.94	14	8.10526		225		356	14	43		540	14	43		26	184	161.017	11.5152
380	117.39	15	8.68421		593	114.81	15	8.68421		240		356	15	45		540	15	45		28	184	161.017	11.5152
386	125.13	16	9.26316		601	125.13	16	9.26316		255		355	16	48		540	16	48		31	185	169.492	12.1212
391	131.58	17	9.84211		607	132.87	17	9.84211		270		355	17	51		540	17	51		34	185	169.492	12.1212
397	139.32	18	10.4211		612	139.32	18	10.4211		285		355	18	53		540	18	53		36	185	169.492	12.1212
404	148.35	19	11		619	148.35	19	11		300		354	19	56		540	19	56		39	186	177.966	12.7273
399	141.9	20	12		616	144.48	20	12		300		354	20	59		540	20	59		42	186	177.966	12.7273
385	123.84	21	17		599	122.55	21	17		300		355	21	62		540	21	62		45	185	169.492	12.1212
378	114.81	22	22		593	114.81	22	22		300		355	22	65		540	22	65		48	185	169.492	12.1212
373	108.36	23	27		587	107.07	23	27		300		355	23	68		540	23	68		51	185	169.492	12.1212
371	105.78	24	32		582	100.62	24	32		300		355	24	71		540	24	71		54	185	169.492	12.1212
368	101.91	25	37		581	99.33	25	37		300		355	25	75		540	25	75		58	185	169.492	12.1212
367	100.62	26	42		581	99.33	26	42		300		354	26	78		540	26	78		61	186	177.966	12.7273
366	99.33	27	47		579	96.75	27	47		300		354	27	81		540	27	81		64	186	177.966	12.7273
365	98.04	28	52		579	96.75	28	52		300		354	28	85		540	28	85		68	186	177.966	12.7273
365	98.04	29	57		578	95.46	29	57		300		354	29	88		540	29	88		71	186	177.966	12.7273
364	96.75	30	62		578	95.46	30	62		300		354	30	92		541	30	92		75	187	186.441	13.3333
363	95.46	31	67		577	94.17	31	67		300		354	31	95		541	31	95		78	187	186.441	13.3333
362	94.17	32	72		578	95.46	32	72		300		354	32	99		541	32	99		82	187	186.441	13.3333
362	94.17	33	77		578	95.46	33	77		300		354	33	103		541	33	103		86	187	186.441	13.3333
362	94.17	34	82		578	95.46	34	82		300		354	34	107		541	34	107		90	187	186.441	13.3333
361	92.88	35	87		577	94.17	35	87		300		354	35	111		541	35	111		94	187	186.441	13.3333
360	91.59	36	92		576	92.88	36	92		300		354	36	115		541	36	115		98	187	186.441	13.3333
359	90.3	37	97		576	92.88	37	97		300		354	37	119		541	37	119		102	187	186.441	13.3333
359	90.3	38	102		575	91.59	38	102		300		354	38	123		541	38	123		106	187	186.441	13.3333
358	89.01	39	107		574	90.3	39	107		300		354	39	127		541	39	127		110	187	186.441	13.3333
358	89.01	40	112		574	90.3	40	112		300		354	40	131		541	40	131		114	187	186.441	13.3333
357	87.72	41	117		573	89.01	41	117		300		353	41	135		541	41	135		118	188	194.915	13.9394
357	87.72	42	122		573	89.01	42	122		300		353	42	140		541	42	140		123	188	194.915	13.9394
357	87.72	43	127		572	87.72	43	127		300		353	43	144		541	43	144		127	188	194.915	13.9394
356	86.43	44	132		571	86.43	44	132		300		353	44	149		541	44	149		132	188	194.915	13.9394
355	85.14	45	137		571	86.43	45	137		300		353	45	153		541	45	153		136	188	194.915	13.9394
354	83.85	46	142		570	85.14	46	142		300		353	46	158		541	46	158		141	188	194.915	13.9394
354	83.85	47	147		570	85.14	47	147		300		354	47	163		541	47	163		146	187	186.441	13.3333
353	82.56	48	152		569	83.85	48	152		300		353	48	167		541	48	167		150	188	194.915	13.9394
353	82.56	49	157		570	85.14	49	157		300		353	49	172		541	49	172		155	188	194.915	13.9394
353	82.56	50	162		570	85.14	50	162		300		353	50	177		541	50	177		160	188	194.915	13.9394
352	81.27	51	167		570	85.14	51	167		300		353	51	182		541	51	182		165	188	194.915	13.9394
352	81.27	52	172		569	83.85	52	172		300		353	52	187		541	52	187		170	188	194.915	13.9394
352	81.27	53	177		568	82.56	53	177		300		353	53	192		541	53	192		175	188	194.915	13.9394
352	81.27	54	182		568	82.56	54	182		300		353	54	198		541	54	198		181	188	194.915	13.9394
351	79.98	55	187		567	81.27	55	187		300		353	55	203		541	55	203		186	188	194.915	13.9394
351	79.98	56	192		567	81.27	56	192		300		353	56	208		541	56	208		191	188	194.915	13.9394
350	78.69	57	197		567	81.27	57	197		300		353	57	214		541	57	214		197	188	194.915	13.9394
349	77.4	58	202		566	79.98	58	202		300		352	58	219		541	58	219		202	189	203.39	14.5455
349	77.4	59	207		566	79.98	59	207		300		352	59	225		541	59	225		208	189	203.39	14.5455
349	77.4	60	212		566	79.98	60	212		300		352	60	231		541	60	231		214	189	203.39	14.5455
349	77.4	61	217		565	78.69	61	217		300		352	61	236		540	61	236		219	188	194.915	13.9394
349	77.4	62	222		565	78.69	62	222		300		352	62	242		540	62	242		225	188	194.915	13.9394
347	74.82	63	227		564	77.4	63	227		300		352	63	248		540	63	248		231	188	194.915	13.9394
346	73.53	64	232		563	76.11	64	232		300		352	64	254		540	64	254		237	188	194.915	13.9394
345	72.24	65	237		561	73.53	65	237		300		352	65	260		540	65	260		243	188	194.915	13.9394
344	70.95	66	242		560	72.24	66	242		300		352	66	266		540	66	266		249	188	194.915	13.9394
344	70.95	67	247		559	70.95	67	247		300		352	67	272		540	67	272		255	188	194.915	13.9394
343	69.66	68	252		559	70.95	68	252		300		352	68	278		540	68	278		261	188	194.915	13.9394
342	68.37	69	257		558	69.66	69	257		300		352	69	285		540	69	285		268	188	194.915	13.9394
342	68.37	70	262		558	69.66	70	262		300		352	70	291		540	70	291		274	188	194.915	13.9394
342	68.37	71	267		558	69.66	71	267		300		351	71	297		540	71	297		280	189	203.39	14.5455
342	68.37	72	272		558	69.66	72	272		300		351	72	304		540	72	304		287	189	203.39	14.5455
342	68.37	73	277		557	68.37	73	277		300		351	73	310		540	73	310		293	189	203.39	14.5455
342	68.37	74	282		557	68.37	74	282		300		350	74	317		540	74	317		300	190	211.864	15.1515
341	67.08	75	287		557	68.37	75	287		300		350	75	324		540	75	324		307	190	211.864	15.1515
341	67.08	76	292		557	68.37	76	292		300		316	76	331		493	76	331		314	177	101.695	7.27273
341	67.08	77	297		557	68.37	77	297		300		319	77	337		493	77	337		320	174	76.2712	5.45455
341	67.08	78	302		557	68.37	78	302		300		320	78	344		493	78	344		327	173	67.7966	4.84848
341	67.08	79	307		556	67.08	79	307		300		321	79	351		494	79	351		334	173	67.7966	4.84848
297	10.32	80	308		277	-292.83	80	308		-100		322	80	358		494	80	358		341	172	59.322	4.24242
283	-7.74	81	338		342	-208.98	81	338		-100		322	81	366		494	81	366		349	172	59.322	4.24242
283	-7.74	82	368		355	-192.21	82	368		-100		322	82	373		494	82	373		356	172	59.322	4.24242
283	-7.74	83	398		363	-181.89	83	398		-100		323	83	380		494	83	380		363	171	50.8475	3.63636
284	-6.45	84	428		370	-172.86	84	428		-100		323	84	387		494	84	387		370	171	50.8475	3.63636
284	-6.45	85	458		375	-166.41	85	458		-100		324	85	395		494	85	395		378	170	42.3729	3.0303
284	-6.45	86	488		378	-162.54	86	488		-100		324	86	402		494	86	402		385	170	42.3729	3.0303
284	-6.45	87	518		380	-159.96	87	518		-100		325	87	410		494	87	410		393	169	33.8983	2.42424
284	-6.45	88	548		383	-156.09	88	548		-100		325	88	418		494	88	418		401	169	33.8983	2.42424
284	-6.45	89	578		383	-156.09	89	578		-100		325	89	425		494	89	425		408	169	33.8983	2.42424
284	-6.45	90	608		386	-152.22	90	608		-100		325	90	433		494	90	433		416	169	33.8983	2.42424
284	-6.45	91	638		388	-149.64	91	638		-100		325	91	441		494	91	441		424	169	33.8983	2.42424
284	-6.45	92	668		389	-148.35	92	668		-100		325	92	449		494	92	449		432	169	33.8983	2.42424
284	-6.45	93	698		390	-147.06	93	698		-100		326	93	457		494	93	457		440	168	25.4237	1.81818
284	-6.45	94	728		390	-147.06	94	728		-100		326	94	465		494	94	465		448	168	25.4237	1.81818
												326	95	473		494	95	473		456	168	25.4237	1.81818
												327	96	481		494	96	481		464	167	16.9492	1.21212
												327	97	489		494	97	489		472	167	16.9492	1.21212
												326	98	498		494	98	498		481	168	25.4237	1.81818
												326	99	506		494	99	506		489	168	25.4237	1.81818
												326	100	515		494	100	515		498	168	25.4237	1.81818
												327	101	523		494	101	523		506	167	16.9492	1.21212
												327	102	532		494	102	532		515	167	16.9492	1.21212
												327	103	540		494	103	540		523	167	16.9492	1.21212
												327	104	549		494	104	549		532	167	16.9492	1.21212
												327	105	558		494	105	558		541	167	16.9492	1.21212
												327	106	567		494	106	567		550	167	16.9492	1.21212
												327	107	576		494	107	576		559	167	16.9492	1.21212
												327	108	585		494	108	585		568	167	16.9492	1.21212
												327	109	594		495	109	594		577	168	25.4237	1.81818
												327	110	603		494	110	603		586	167	16.9492	1.21212
												327	111	612		494	111	612		595	167	16.9492	1.21212
												328	112	621		494	112	621		604	166	8.47458	0.606061
												328	113	631		494	113	631		614	166	8.47458	0.606061
												328	114	640		494	114	640		623	166	8.47458	0.606061
												328	115	650		494	115	650		633	166	8.47458	0.606061
												328	116	659		494	116	659		642	166	8.47458	0.606061
												328	117	669		494	117	669		652	166	8.47458	0.606061
												328	118	678		494	118	678		661	166	8.47458	0.606061
												327	119	688		494	119	688		671	167	16.9492	1.21212
												327	120	698		493	120	698		681	166	8.47458	0.606061
												327	121	708		494	121	708		691	167	16.9492	1.21212
												327	122	718		494	122	718		701	167	16.9492	1.21212
												327	123	728		493	123	728		711	166	8.47458	0.606061
												327	124	738		493	124	738		721	166	8.47458	0.606061
												327	125	748		493	125	748		731	166	8.47458	0.606061
												327	126	758		493	126	758		741	166	8.47458	0.606061
													127	768			127	768		753
