# Supplementary material for: Large, long range tensile forces drive convergence during Xenopus blastopore closure and body axis elongation
Source: eLife. 2018 Mar 13;7:e26944. doi: 10.7554/eLife.26944 (PMC5896886; doi:10.7554/eLife.26944)
Supplement: Figure 5—source data 1. [file elife-26944-fig5-data1.xls]

## Sheet: Fig 5A - Sag Area
Standard Giant Explants
		Time from stage 10			Area
		(hours)	Stage		(mm^2)
061207 Xl RDA giants		2	10.5		0.470133
		2	10.5		0.258
		2.75	11		0.493067
		3.1	11.2		0.4644
		4.85	12.3		0.716667
		5	12.4		0.5676
051121	giant 1	2.75	11		0.46
080805 RDA giants
		4.25	12		0.4171
	explant 1	6.8	13.7		0.785467
	explant 2	6.8	13.7		0.7353
	explant 3	6.8	13.7		0.7912
	explant 3	11.5	18.8		1.2586
	explant 2	11.6	18.9		1.31321
	explant 1	11.75	19		1.18489
D180 Explants
		Time from stage 10			Area
		(hours)			(mm^2)
090507 Xl RDA 180s
	pos 2	0.5			0.344
	pos 5	5.8			0.5848
D180 - restrained	pos 7	9.5		0.55
	pos 1	10.75			1.118
090403 Xl RDA 180s
D180	pos 3	0.8			0.3698
D180	pos 6	5			0.6364
D180	pos 4	8.25			1.0578
								Estimated cross sectional area over time, based on trendlines
V180 Explants
		Time from stage 10			Area				V180	D180/control compromise
		(hours)			(mm^2)			time	area	area
090507 Xl RDA 180s								(hours)	(mm^2)	(mm^2)
	pos 4	1			0.2666			0	0.25	0.24
	pos 6	5.8			0.5504			1	0.3308	0.325
V180-restrained	pos 8	9.5		0.44				2	0.4032	0.41
	pos 3	10.75			0.6794			3	0.4672	0.495
								4	0.5228	0.58
090403 Xl RDA 180s								5	0.57	0.665
								6	0.6088	0.75
	pos 1	0.25			0.344			7	0.6392	0.835
	pos 5	5			0.688			8	0.6612	0.92
	pos 2	8.25			0.5934			9	0.6748	1.005
								10	0.68	1.09
								11	0.68	1.175
								12	0.68	1.26

## Sheet: Fig 5BC - Stiffness and SpringK
Means - all giants
								uN/mm
time from G0	SE of time	F180	S180	E180	SE E180	count	S180 (um)	F180/S180(um)	SE F180/S180
(hours)	(hours)	(micronewtons)	(% length increase)	(Pascals)	(Pascals)		micrometer	(micronewton/micrometer)	(uN/um)
3	0.144338	0.826667	0.123	13.2556	1.65096	3	113.5	5.92092	1.38681
4.78333	0.432949	1.05762	0.122667	13.6266	0.615397	6	121.286	7.56836	0.471142
8.68333	0.243128	2.22887	0.115	20.5894	1.77192	6	126.286	15.5218	0.870901
12.95	0.160728	3.33	0.118333	21.02	0.644716	3	118.5	21.1551	0.826318
Means - Dorsal 600 micron pulls
Time from G0	SE time	S180	F180/S180	SE (F180/S180)		E180	SE E180	count
(hours)	(hours)	(proportional length increase)	(uN/mm)	(uN/mm)		(Pascals)	(Pascals)
3.425	0.505181	0.29975	6.3104	1.31058		12.7288	2.61979	4
7.3	0.1	0.3215	21.1053	12.228	3.81804	18.913	9.71805	2
11.925		0.3665	44.5366	24.6941	5.06623	19.4854	12.4582	2
Means - Ventral 600 micron pulls
Time from G0	SE time	S180	F180/S180	SE (F180/S180)		E180	SE 180	Count
(hours)	(hours)	(proportional length increase)	(uN/mm)	(uN/mm)		(Pascals)	(Pascals)
4.32	0.321388	0.3	5.5321	1.09787		10.3939	1.84215	5
7.63667	0.0633333	0.25	14.4032	1.83666	2.67	21.9286	3.22026	3
12.325	0.075	0.32	15.4166	0.895492	0.22	21.2185	7.69051	2
Means - Ectodermal (AC)
Time from G0	F180	E180	E180 SE	count		F180/S180	SE (F180/S180)	count
(hours)	(micronewtons)	(Pascals)	(Pascals)			(uN/mm)	(uN/mm)
3.59	0.342	9.24362	2.20473	5		1.14461	0.294721	3
5.75	0.31	12.6634		1
11.35	0.786667	25.0081	3.37185	3		4.29849	1.06581	3
																																									right one
