# Supplementary material for: Large, long range tensile forces drive convergence during Xenopus blastopore closure and body axis elongation
Source: eLife. 2018 Mar 13;7:e26944. doi: 10.7554/eLife.26944 (PMC5896886; doi:10.7554/eLife.26944)
Supplement: Figure 5—figure supplement 1—source data 1. [file elife-26944-fig5-figsupp1-data1.xls]

## Sheet: Sheet1
Means - all giants
											Log Transform						NLReg
								uN/mm
time from G0	SE of time	F180	S180	E180	SE E180	count	S180 (um)	F180/S180(um)	SE F180/S180		Esp	SE Esp	eta	SE eta		E180	SE E180	Esp	SE Esp	tau	SE tau	eta	SE eta
(hours)	(hours)	(micronewtons)	(% length increase)	(Pascals)	(Pascals)		micrometer	(micronewton/micrometer)	(uN/um)		(Pascals)	(Pascals)	(Pascal seconds)	(Pascal seconds)		(Pascals)	(Pascals)	(Pascals)	(Pascals)	(seconds)	(seconds)	(Pascal seconds)	(Pascal seconds)
3	0.144338	0.826667	0.123	13.2556	1.65096	3	113.5	5.92092	1.38681		18.4567	0.505241	849.359	54.3945		14.3	1.60416	23.1	2.31589	28.8	5.95007	640.637	95.1822
4.78333	0.432949	1.05762	0.122667	13.6266	0.615397	6	121.286	7.56836	0.471142		18.8799	2.79015	839.591	119.602		15.7833	1.12707	32.4333	5.10618	23.55	8.25036	630.742	141.8
8.68333	0.243128	2.22887	0.115	20.5894	1.77192	6	126.286	15.5218	0.870901		27.3913	3.38689	1287.55	144.274		23.5167	2.19627	40.2667	4.46614	18.6	2.97926	729.547	116.339
12.95	0.160728	3.33	0.118333	21.02	0.644716	3	118.5	21.1551	0.826318		23.6326	7.50632	1388.65	472.466		25.3667	3.39428	25.7	9.31826	35.9667	7.48473	878.747	261.204

## Sheet: Sheet2
									D180 individual pulls			Times
D180 E180s			(G6,G12,G33,G39,G67,G74,G87,G91,G116,G123)									(B6,B12,B33,B39,B67,B74,B87,B91,B116,B123)
	31.7877	28.3537	15.2754	20.7229	19.8636	21.5177	14.1151	22.0251	17.552	41.8378		3.9	4.6	3.5	3.75	3.85	4.25	4.4	3.3	3.06	2.7
	39.6303	36.639	15.8169	17.8388	94.1864	21.9						6.3	6.6	5.5	5.75	6.45	6.75
	36.8829	33.8665	37.2744	26.8816				25.0426				10.6	11	9.85	10.1				11.2
									V180 individual pulls
V180 E180s				(G18,G23,G48,G54,G80,G100,G107,G129,G136)								(B18,B23,B48,B54,B80,B100,B107,B129,B136)
	26.9004	16.803	31.026	20.8453	26.4864	27.667	12.77	15.9871	5.51462			4.4	4.8	4.15	4.5	4.5	3.85	4.05	3.1	3.6
	24.2114	21.3078	27.1019	14.0953	16.777							6.5	6.9	6.6	6.3	7.06
	52.0362	44.2334	50.7614	21.7993		34.3828	18.8464					10.8	11.2	10.4	10.75		11.4	11.6
	V180 individual pulls				D180 individual pulls
4.4	26.9004			3.9	31.7877
4.8	16.803			4.6	28.3537
4.15	31.026			3.5	15.2754
4.5	20.8453			3.75	20.7229
4.5	26.4864			3.85	19.8636
3.85	27.667			4.25	21.5177
4.05	12.77			4.4	14.1151
3.1	15.9871			3.3	22.0251
3.6	5.51462			3.06	17.552
6.5	24.2114			2.7	41.8378
6.9	21.3078			6.3	39.6303
6.6	27.1019			6.6	36.639
6.3	14.0953			5.5	15.8169
7.06	16.777			5.75	17.8388
10.8	52.0362			6.45	94.1864
11.2	44.2334			6.75	21.9
10.4	50.7614			10.6	36.8829
10.75	21.7993			11	33.8665
11.4	34.3828			9.85	37.2744
11.6	18.8464			10.1	26.8816
				11.2	25.0426

## Sheet: Sheet3
				GIANT STRESS RELAXATION TESTS
		120112 data	time
				SS area	F180	strain 180		S180(um)	F180/S180
		st 11	3.5	0.5245	1.1492	0.134	16.351	137	0.00838832
		st 15	8	0.907	2.074	0.13	17.5897	126	0.0164603
				SS area	F180	strain 180
			3.9	0.5585	0.8687	0.116	13.4088	156	0.00556859
			8.2	0.924	2.0332	0.1	22.0043	127	0.0160094
				SS area	F180	strain 180
			4.15	0.57975	1.0608	0.13	14.075	137	0.00774307
			8.4	0.941	2.057	0.079	27.6705	126	0.0163254
		st 10 at 11:00
		pos 1
		time		SS area	F180	strain 180		S180(um)	F180/S180
		st 11	3.25	0.51625	1.18	0.139	16.444	200	0.0059
		st 12	6	0.75	1.161	0.116	13.3448	169	0.00686982
		st 14	9.5	1.0475	2.376	0.14	16.2018	195	0.0121846
		st 18	13.2	1.362	3.267	0.12	19.989	144	0.0226875
		pos 2
		time		SS area	F180	strain 180
			3	0.495	0.7	0.114	12.4047	84	0.00833333
			5.75	0.72875	1.107	0.125	12.1523	130	0.00851538
			9.25	1.02625	2.187	0.122	17.4677	120	0.018225
			13	1.345	3.375	0.113	22.2061	170	0.0198529
		pos 3
		time		SS area	F180	strain 180		S180(um)
			2.75	0.47375	0.675	0.116	12.2828	170	0.00397059
			5.4	0.699	0.999	0.115	12.4277	120	0.008325
			8.75	0.98375	2.646	0.119	22.6026	190	0.0139263
			12.65	1.31525	3.348	0.122	20.8649	160	0.020925
