# Supplementary material for: Large, long range tensile forces drive convergence during Xenopus blastopore closure and body axis elongation
Source: eLife. 2018 Mar 13;7:e26944. doi: 10.7554/eLife.26944 (PMC5896886; doi:10.7554/eLife.26944)
Supplement: Appendix 4—figure 1—source data 1. [file elife-26944-app4-fig1-data1.xls]

## Sheet: giant 3 st 11.5.rot
bro 3 st 11_5 MM
from 120112 giant3 st11.5
1904-01-01 14:54:00		D0	178
10 at 10:45		S0	0.084
		A	0.59																			sagital sectional area at G+4.15h = 0.58 mm^2
		E0	61.0573																															E180	Esp	tau	eta
																																	my way	14.0667	22.7918	45.6621	1040.72
		D180 =	62.4																														NLREG way	17.9	37.7	10.7	403.39
		t1/2 =	6.5						From movie of tractor pull assembly (from above, low mag)																strain between sleds
															S180 =	0.13	136.331
															P180 =	0.031						probe
From movie of Probe position (from below at 20X):									Left meso (sled edge)			Right meso (sled edge)										displacement (um)			meso strain	time (s)	Measured Stress/Strain						Stiffness per			Stiffness per
																							force (uN)	stress (pascals)	(fractional)		(Pascals)			ln(stress/strain - Einf)			Log Transform Model			NLREG Model (nlregEt)	ln(nlregEt-Einf)
Probe position	probe displacment (Dt)	frame	LN(Dt)	time		stage displacement			Position	frame		Position	frame		meso separation	Strain (St)		frame	time			0	0	0	0	0
(microns on X axis)	(microns)			(seconds)		(um)			(microns on X axis)			(microns on X axis)			(microns)	%			(seconds)			178.09	3.02753	5.21988	0.084	1	62.1414			3.8815			35.9428			52.2363	3.5362
374.4		1							1389.61	1	bro 3 st 11_5 top	2451.3	1		1061.69			1				157.29	2.67393	4.61022	0.084	2	54.8836			3.71938			35.4598			49.1727	3.44274
374.4		2							1379.87	2		2428.57	2		1048.7			2				144.29	2.45293	4.22919	0.093	3	45.4752			3.46042			34.9872			46.3824	3.34929
374.4	0	3		0	14:50:55	0			1379.87	3		2428.57	3		1048.7	0		3	0	14:50:24		133.89	2.27613	3.92436	0.096	4	40.8788			3.30447			34.5249			43.8411	3.25583
552.49	178.09	4	5.18229	1		300												4				126.09	2.14353	3.69574	0.099	5	37.3307			3.16488			34.0726			41.5265	3.16237
531.69	157.29	5	5.05809	2		300			1577.92	5		2714.29	5		1136.37	8.35987		5	1.3			122.19	2.07723	3.58143	0.102	6	35.1121			3.06653			33.6301			39.4185	3.06891
518.69	144.29	6	4.97183	3		300			1574.68	6		2711.04	6		1136.36	8.35892		6	2.1			118.29	2.01093	3.46712	0.105	7	33.0202			2.96401			33.1971			37.4985	2.97545
508.29	133.89	7	4.89702	4		300			1564.94	7		2711.04	7		1146.1	9.28769		7	3			114.39	1.94463	3.35281	0.105	8	31.9315			2.90618			32.7736			35.7499	2.882
500.49	126.09	8	4.837	5		300			1561.69	8		2707.79	8		1146.1	9.28769		8	3.7			110.49	1.87833	3.2385	0.11	9	29.4409			2.75977			32.3592			34.1572	2.78854
496.59	122.19	9	4.80558	6		300			1558.44	9		2707.79	9		1149.35	9.5976		9	4.3			109.19	1.85623	3.2004	0.11	10	29.0945			2.7376			31.9538			32.7067	2.69508
492.69	118.29	10	4.77314	7		300			1551.95	10		2704.55	10		1152.6	9.9075		10	5.2			106.59	1.81203	3.12419	0.11	11	28.4017			2.69172			31.5572			31.3856	2.60162
488.79	114.39	11	4.73961	8		300			1548.7	11		2704.55	11		1155.85	10.2174		11	6			105.29	1.78993	3.08609	0.11	12	28.0553			2.66797			31.1692			30.1824	2.50816
484.89	110.49	12	4.70493	9		300			1545.45	12		2704.55	12		1159.1	10.5273		12	7			103.99	1.76783	3.04798	0.11	13	27.7089			2.64363			30.7896			29.0865	2.41471
483.59	109.19	13	4.69309	10		300			1545.45	13		2704.55	13		1159.1	10.5273		13	8			102.69	1.74573	3.00988	0.11	14	27.3625			2.6187			30.4182			28.0884	2.32125
480.99	106.59	14	4.66899	11		300			1548.7	14		2704.55	14		1155.85	10.2174		14	8			101.39	1.72363	2.97178	0.11	15	27.0161			2.59312			30.0549			27.1793	2.22779
479.69	105.29	15	4.65672	12		300			1542.21	15		2704.55	15		1162.34	10.8363		15	9			100.09	1.70153	2.93367	0.11	16	26.6697			2.56687			29.6994			26.3514	2.13433
478.39	103.99	16	4.64429	13		300			1538.96	16		2704.55	16		1165.59	11.1462		16	10			98.79	1.67943	2.89557	0.11	17	26.3234			2.53992			29.3516			25.5973	2.04088
477.09	102.69	17	4.63171	14		300			1542.21	17		2704.55	17		1162.34	10.8363		17	11			97.49	1.65733	2.85747	0.11	18	25.977			2.51222			29.0114			24.9106	1.94742
475.79	101.39	18	4.61897	15		300			1538.96	18		2704.55	18		1165.59	11.1462		18	12			94.89	1.61313	2.78126	0.11	19	25.2842			2.4544			28.6785			24.285	1.85396
474.49	100.09	19	4.60607	16		300			1538.96	19		2704.55	19		1165.59	11.1462		19	13			94.89	1.61313	2.78126	0.11	20	25.2842			2.4544			28.3528			23.7154	1.7605
473.19	98.79	20	4.593	17		300			1538.96	20		2704.55	20		1165.59	11.1462		20	14			93.59	1.59103	2.74316	0.11	21	24.9378			2.42419			28.0342			23.1965	1.66704
471.89	97.49	21	4.57975	18		300			1538.96	21		2704.55	21		1165.59	11.1462		21	15			93.59	1.59103	2.74316	0.11	22	24.9378			2.42419			27.7225			22.7239	1.57359
469.29	94.89	22	4.55272	19		300			1538.96	22		2704.55	22		1165.59	11.1462		22	16			93.59	1.59103	2.74316	0.11	23	24.9378			2.42419			27.4176			22.2935	1.48013
469.29	94.89	23	4.55272	20		300			1538.96	23		2704.55	23		1165.59	11.1462		23	17			93.59	1.59103	2.74316	0.11	24	24.9378			2.42419			27.1192			21.9015	1.38667
467.99	93.59	24	4.53892	21		300			1538.96	24		2704.55	24		1165.59	11.1462		24	18			93.59	1.59103	2.74316	0.11	25	24.9378			2.42419			26.8273			21.5445	1.29321
467.99	93.59	25	4.53892	22		300			1538.96	25		2704.55	25		1165.59	11.1462		25	19			93.59	1.59103	2.74316	0.11	26	24.9378			2.42419			26.5418			21.2193	1.19975
467.99	93.59	26	4.53892	23		300			1538.96	26		2701.3	26		1162.34	10.8363		26	20			90.99	1.54683	2.66695	0.11	27	24.245			2.36088			26.2624			20.9231	1.1063
467.99	93.59	27	4.53892	24		300			1538.96	27		2701.3	27		1162.34	10.8363		27	21			90.99	1.54683	2.66695	0.11	28	24.245			2.36088			25.9891			20.6534	1.01284
467.99	93.59	28	4.53892	25		300			1538.96	28		2701.3	28		1162.34	10.8363		28	22			90.99	1.54683	2.66695	0.11	29	24.245			2.36088			25.7217			20.4077	0.91938
467.99	93.59	29	4.53892	26		300			1538.96	29		2701.3	29		1162.34	10.8363		29	23			90.99	1.54683	2.66695	0.11	30	24.245			2.36088			25.4601			20.184	0.825922
465.39	90.99	30	4.51075	27		300			1538.96	30		2701.3	30		1162.34	10.8363		30	24			88.39	1.50263	2.59074	0.11	30.8	23.5522			2.29329			25.2549			20.0194	0.751155
465.39	90.99	31	4.51075	28		300			1535.71	31		2701.3	31		1165.59	11.1462		31	26			88.39	1.50263	2.59074	0.11	31	23.5522			2.29329			25.2041			19.9802	0.732464
465.39	90.99	32	4.51075	29		300			1535.71	32		2701.3	32		1165.59	11.1462		32	27			87.09	1.48053	2.55264	0.11	36	23.2058			2.2577			24.0052			19.2037	0.265174
465.39	90.99	33	4.51075	30		300			1535.71	33		2701.3	33		1165.59	11.1462		33	28			87.09	1.48053	2.55264	0.11	41	23.2058			2.2577			22.9306			18.717	-0.202116
462.79	88.39	34	4.48176	30.8		300			1532.47	34		2698.05	34		1165.58	11.1452		34	29			85.79	1.45843	2.51453	0.11	46	22.8594			2.2208			21.9675			18.412	-0.669405
462.79	88.39	35	4.48176	31		300			1532.47	35		2698.05	35		1165.58	11.1452		35	31			84.49	1.43633	2.47643	0.11	51	22.513			2.18248			21.1043			18.2209	-1.1367
461.49	87.09	36	4.46694	36		300			1532.47	36		2698.05	36		1165.58	11.1452		36	32			81.89	1.39213	2.40022	0.11	56	21.8202			2.10114			20.3306			18.1011	-1.60398
461.49	87.09	37	4.46694	41		300			1532.47	37		2698.05	37		1165.58	11.1452		37	33			80.59	1.37003	2.36212	0.11	61	21.4738			2.05785			19.6372			18.026	-2.07127
460.19	85.79	38	4.4519	46		300			1532.47	38		2698.05	38		1165.58	11.1452		38	35			79.29	1.34793	2.32402	0.11	66	21.1274			2.0126			19.0156			17.979	-2.53856
458.89	84.49	39	4.43663	51		300			1535.71	39		2694.81	39		1159.1	10.5273		39	36			77.99	1.32583	2.28591	0.12	71	19.0493			1.68725			18.4586			17.9495	-3.00585
456.29	81.89	40	4.40538	56		300			1532.47	40		2694.81	40		1162.34	10.8363		40	37			75.39	1.28163	2.20971	0.12	76	18.4142			1.56224			17.9593			17.931	-3.47314
454.99	80.59	41	4.38937	61		300			1532.47	41		2694.81	41		1162.34	10.8363		41	39			75.39	1.28163	2.20971	0.12	81	18.4142			1.56224			17.5118			17.9194	-3.94043
453.69	79.29	42	4.37311	66		300			1532.47	42		2694.81	42		1162.34	10.8363		42	40	1		75.39	1.28163	2.20971	0.12	86	18.4142			1.56224			17.1107			17.9122	-4.40772
452.39	77.99	43	4.35658	71		300			1532.47	43		2698.05	43		1165.58	11.1452		43	42	2		75.39	1.28163	2.20971	0.12	91	18.4142			1.56224			16.7512			17.9076	-4.87501
449.79	75.39	44	4.32267	76		300			1532.47	44		2696			1163.53	10.9497		44	43	1		74.09	1.25953	2.1716	0.12	96	18.0967			1.49335			16.429			17.9048	-5.3423
449.79	75.39	45	4.32267	81		300			1532.47	45		2694.81	45		1162.34	10.8363		45	45	2		70.19	1.19323	2.05729	0.13	101	15.8253			0.77961			16.1402			17.903	-5.80959
449.79	75.39	46	4.32267	86		300			1532.47	46		2694.81	46		1162.34	10.8363		46	46	1		70.19	1.19323	2.05729	0.13	106	15.8253			0.77961			15.8814			17.9019	-6.27688
449.79	75.39	47	4.32267	91		300			1532.47	47		2694.81	47		1162.34	10.8363		47	48	2		68.89	1.17113	2.01919	0.13	111	15.5322			0.635263			15.6494			17.9012	-6.74417
448.49	74.09	48	4.30528	96		300			1532.47	48		2694.81	48		1162.34	10.8363		48	49	1		68.89	1.17113	2.01919	0.13	116	15.5322			0.635263			15.4415			17.9007	-7.21146
444.59	70.19	49	4.25121	101		300			1532.47	49		2694.81	49		1162.34	10.8363		49	51	2		67.59	1.14903	1.98109	0.13	121	15.2391			0.466507			15.2551			17.9005	-7.67875
444.59	70.19	50	4.25121	106		300			1532.47	50		2694.81	50		1162.34	10.8363		50	52	1		67.59	1.14903	1.98109	0.13	126	15.2391			0.466507			15.0881			17.9003	-8.14604
443.29	68.89	51	4.23251	111		300			1532.47	51		2694.81	51		1162.34	10.8363		51	54	2		67.59	1.14903	1.98109	0.13	131	15.2391			0.466507			14.9384			17.9002	-8.61333
443.29	68.89	52	4.23251	116		300			1529.22	52		2694.81	52		1165.59	11.1462		52	56	2		67.59	1.14903	1.98109	0.13	136	15.2391			0.466507			14.8042			17.9001	-9.08062
441.99	67.59	53	4.21346	121		300			1529.22	53		2694.81	53		1165.59	11.1462		53	57	1		67.59	1.14903	1.98109	0.13	141	15.2391			0.466507			14.684			17.9001	-9.54791
441.99	67.59	54	4.21346	126		300			1529.22	54		2694.81	54		1165.59	11.1462		54	59	2		66.29	1.12693	1.94298	0.13	146	14.946			0.263373			14.5762			17.9	-10.0152
441.99	67.59	55	4.21346	131		300			1529.22	55		2694.81	55		1165.59	11.1462		55	61	2		64.99	1.10483	1.90488	0.13	151	14.6529			0.00817472			14.4796			17.9	-10.4825
441.99	67.59	56	4.21346	136		300			1529.22	56		2694.81	56		1165.59	11.1462		56	62	1		63.69	1.08273	1.86678	0.13	156	14.3598			-0.335326			14.393			17.9	-10.9498
441.99	67.59	57	4.21346	141		300			1529.22	57		2694.81	57		1165.59	11.1462		57	64	2		63.69	1.08273	1.86678	0.13	161	14.3598			-0.335326			14.3154			17.9	-11.4171
440.69	66.29	58	4.19404	146		300			1529.22	58		2694.81	58		1165.59	11.1462		58	66	2		62.39	1.06063	1.82867	0.13	166	14.0667			-0.862747			14.2458			17.9	-11.8844
439.39	64.99	59	4.17423	151		300			1525.97	59		2694.81	59		1168.84	11.4561		59	68	2		62.39	1.06063	1.82867	0.13	171	14.0667			-0.862747			14.1835			17.9	-12.3516
438.09	63.69	60	4.15403	156		300			1525.97	60		2694.81	60		1168.84	11.4561		60	69	1		61.09	1.03853	1.79057	0.13	176	13.7736			-2.04873			14.1276			17.9	-12.8189
438.09	63.69	61	4.15403	161		300			1522.73	61		2694.81	61		1172.08	11.765		61	71	2		62.39	1.06063	1.82867	0.13	181	14.0667			-0.862747			14.0775			17.9	-13.2862
436.79	62.39	62	4.13341	166		300			1522.73	62		2694.81	62		1172.08	11.765		62	73	2
436.79	62.39	63	4.13341	171		300			1525.97	63		2694.81	63		1168.84	11.4561		63	75	2
435.49	61.09	64	4.11235	176		300			1525.97	64		2698.05	64		1172.08	11.765		64	77	2													0.969511
436.79	62.39	65	4.13341	181		300			1522.73	65		2698.05	65		1175.32	12.074		65	79	2
436.79	62.39	66		186		300			1522.73	66		2698.05	66		1175.32	12.074		66	81	2
436.79	62.39	67		191		300			1522.73	67		2694.81	67		1172.08	11.765		67	83	2
435.49	61.09	68		196		300			1522.73	68		2694.81	68		1172.08	11.765		68	85	2
435.49	61.09	69		201		300			1519.48	69		2694.81	69		1175.33	12.0749		69	87	2
435.49	61.09	70		206		300			1519.48	70		2694.81	70		1175.33	12.0749		70	89	2
434.19	59.79	71		207		300			1519.48	71		2694.81	71		1175.33	12.0749		71	91	2
374.4	0	72		208		-100			1519.48	72		2694.81	72		1175.33	12.0749		72	93	2
369.2	-5.2	73		209		-100			1519.48	73		2694.81	73		1175.33	12.0749		73	95	2
369.2	-5.2	74		210		-100			1519.48	74		2694.81	74		1175.33	12.0749		74	97	2
370.5	-3.9	75		211		-100			1519.48	75		2694.81	75		1175.33	12.0749		75	99	2
370.5	-3.9	76		212		-100			1516.23	76		2698.05	76		1181.82	12.6938		76	101	2
371.8	-2.6	77		213		-100			1516.23	77		2698.05	77		1181.82	12.6938		77	104	3
371.8	-2.6	78		214		-100			1516.23	78		2698.05	78		1181.82	12.6938		78	106	2
371.8	-2.6	79		215		-100			1512.99	79		2698.05	79		1185.06	13.0028		79	108	2
371.8	-2.6	80		216		-100			1512.99	80		2694.81	80		1181.82	12.6938		80	110	2
371.8	-2.6	81		217		-100			1512.99	81		2694.81	82		1181.82	12.6938		81	112	2
371.8	-2.6	82		218		-100			1512.99	82		2694.81	82		1181.82	12.6938		82	115	3
371.8	-2.6	83		219		-100			1512.99	83		2694.81	83		1181.82	12.6938		83	117	2
371.8	-2.6	84		220		-100			1512.99	84		2694.81	84		1181.82	12.6938		84	119	2
371.8	-2.6	85		221		-100			1512.99	85		2694.81	85		1181.82	12.6938		85	122	3
373.1	-1.3	86		222		-100			1512.99	86		2694.81	86		1181.82	12.6938		86	124	2
373.1	-1.3	87		223		-100			1512.99	87		2694.81	87		1181.82	12.6938		87	127	3
371.8	-2.6	88		224		-100			1512.99	88		2694.81	88		1181.82	12.6938		88	129	2
371.8	-2.6	89		225		-100			1509.74	89		2694.81	89		1185.07	13.0037		89	131	2
371.8	-2.6	90		226		-100			1509.74	90		2698.05	90		1188.31	13.3127		90	134	3
371.8	-2.6	91		227		-100			1509.74	91		2694.81	91		1185.07	13.0037		91	136	2
371.8	-2.6	92		228		-100			1509.74	92		2694.81	92		1185.07	13.0037		92	139	3
371.8	-2.6	93		229		-100			1509.74	93		2694.81	93		1185.07	13.0037		93	141	2
371.8	-2.6	94		230		-100			1509.74	94		2694.81	94		1185.07	13.0037		94	144	3
371.8	-2.6	95		231		-100			1509.74	95		2694.81	95		1185.07	13.0037		95	146	2
373.1	-1.3	96		232		-100			1509.74	96		2694.81	96		1185.07	13.0037		96	149	3
373.1	-1.3	97		233		-100			1509.74	97		2694.81	97		1185.07	13.0037		97	152	3
373.1	-1.3	98		234		-100			1509.74	98		2694.81	98		1185.07	13.0037		98	154	2
371.8	-2.6	99		235		-100			1509.74	99		2694.81	99		1185.07	13.0037		99	157	3
371.8	-2.6	100		236		-100			1509.74	100		2694.81	100		1185.07	13.0037		100	160	3
371.8	-2.6	101		237		-100			1509.74	101		2694.81	101		1185.07	13.0037		101	162	2
371.8	-2.6	102		238		-100			1509.74	102		2694.81	102		1185.07	13.0037		102	165	3
371.8	-2.6	103		238.1		-100			1509.74	103		2694.81	103		1185.07	13.0037		103	168	3
371.8	-2.6	104		243		-100			1509.74	104		2694.81			1185.07	13.0037		104	170	2
371.8	-2.6	105		248		-100			1509.74	105		2694.81	105		1185.07	13.0037		105	173	3
371.8	-2.6	106		253		-100			1509.74	106		2694.81	106		1185.07	13.0037		106	176	3
371.8	-2.6	107		258		-100			1509.74	107		2694.81	107		1185.07	13.0037		107	179	3
371.8	-2.6	109		263		-100			1509.74	108		2694.81	108		1185.07	13.0037		108	182	3
371.8	-2.6	110		268		-100			1509.74	109		2694.81	109		1185.07	13.0037		109	185	3
371.8	-2.6	111		273		-100			1509.74	110		2694.81	110		1185.07	13.0037		110	181	2
371.8	-2.6	112		278		-100			1509.74	111		2694.81	111		1185.07	13.0037		111	184	3
371.8	-2.6	113		283		-100			1509.74	112		2694.81	112		1185.07	13.0037		112	187	3
371.8	-2.6	114		288		-100			1512.99	113		2694.81	113		1181.82	12.6938		113	190	3
371.8	-2.6	115		293		-100			1512.99	114		2694.81	114		1181.82	12.6938		114	193	3
371.8	-2.6	116		294		-100			1512.99	115		2694.81	115		1181.82	12.6938		115	196	3
371.8	-2.6	117		324		-100			1512.99	116		2694.81	116		1181.82	12.6938		116	199	3
371.8	-2.6	118		354		-100			1512.99	117		2694.81	117		1181.82	12.6938		117	202	3
371.8	-2.6	119		384		-100			1512.99	118		2694.81	118		1181.82	12.6938		118	205	3
				414		-100			1512.99	119		2694.81	119		1181.82	12.6938		119	207	3
				444?					1146.1	120		2305.19	120		1159.09	10.5264		120	210	3
				474?					1159.09	121		2305.19	121		1146.1	9.28769		121	214	4
									1165.58	122		2308.44	122		1142.86	8.97874		122	217	3
									1172.08	123		2308.44	123		1136.36	8.35892		123	220	3
									1178.57	124		2305.19	124		1126.62	7.43015		124	223	3
									1181.82	125		2308.44	125		1126.62	7.43015		125	226	3
									1188.31	126		2311.69	126		1123.38	7.1212		126	229	3
									1188.31	127		2318.18	127		1129.87	7.74006		127	233	4
									1185.06	128		2318.18	128		1133.12	8.04997		128	236	3
									1191.56	129		2314.94	129		1123.38	7.1212		129	239	3
									1194.81	130		2318.18	130		1123.37	7.12024		130	243	4
									1194.81	131		2314.94	131		1120.13	6.81129		131	246	3
									1198.05	132		2314.94	132		1116.89	6.50234		132	249	3
									1204.55	133		2314.94	133		1110.39	5.88252		133	253	4
									1207.79	134		2314.94	134		1107.15	5.57357		134	256	3
									1207.79	135		2314.94	135		1107.15	5.57357		135	260	4
									1214.29	136		2314.94	136		1100.65	4.95375		136	263	3
									1211.04	137		2318.18	137		1107.14	5.57261		137	266	3
									1211.04	138		2318.18	138		1107.14	5.57261		138	270	4
									1211.04	139		2318.18	139		1107.14	5.57261		139	273	3
									1214.29	140		2318.18	140		1103.89	5.26271		140	277	4
									1214.29	141		2321.43	141		1107.14	5.57261		141	280	3
									1220.78	142		2321.43	142		1100.65	4.95375		142	284	4
									1217.53	143		2318.18	143		1100.65	4.95375		143	288	4
									1224.03	144		2321.43	144		1097.4	4.64384		144	291	3
									1214.29	145		2318.18	145		1103.89	5.26271		145	295	4
									1217.53	146		2321.43	146		1103.9	5.26366		146	299	4
									1220.78	147		2321.43	147		1100.65	4.95375		147	302	3
									1230.52	148		2321.43	148		1090.91	4.02498		148	306	4
									1224.03	149		2321.43	149		1097.4	4.64384		149	310	4
									1227.27	150		2324.68	150		1097.41	4.6448		150	313	3
									1227.27	151		2321.43	151		1094.16	4.33489		151	317	4
									1230.52	152		2318.18	152		1087.66	3.71508		152	321	4
									1230.52	153		2318.18	153		1087.66	3.71508		153	325	4
									1227.27	154		2321.43	154		1094.16	4.33489		154	329	4
									1227.27	155		2324.68	155		1097.41	4.6448		155	332	3
									1230.52	156		2321.43	156		1090.91	4.02498		156	336	4
									1227.27	157		2318.18	157		1090.91	4.02498		157	340	4
									1237.01	158		2318.18	158		1081.17	3.09621		158	344	4
									1237.01	159		2321.43	159		1084.42	3.40612		159	348	4
									1237.01	160		2318.18	160		1081.17	3.09621		160	352	4
									1230.52	161		2318.18	161		1087.66	3.71508		161	356	4
									1230.52	162		2314.94	162		1084.42	3.40612		162	360	4
									1230.52	163		2318.18	163		1087.66	3.71508		163	364	4
									1233.77	164		2318.18	164		1084.41	3.40517		164	368	4
									1233.77	165		2318.18	165		1084.41	3.40517		165	372	4
									1233.77	166		2321.43	166		1087.66	3.71508		166	376	4
									1237.01	167		2324.68	167		1087.67	3.71603		167	380	4
									1240.26	168		2321.43	168		1081.17	3.09621		168	384	4
									1243.51	169		2321.43	169		1077.92	2.78631		169	389	5
									1240.26	170		2321.43	170		1081.17	3.09621		170	393	4
									1240.26	171		2321.43	171		1081.17	3.09621		171	397	4
									1240.26	172		2318.18	172		1077.92	2.78631		172	401	4
									1243.51	173		2324.68	173		1081.17	3.09621		173	405	4
									1243.51	174		2324.68	174		1081.17	3.09621		174	410	5
									1240.26	175		2321.43	175		1081.17	3.09621		175	414	4
									1237.01	176		2321.43	176		1084.42	3.40612		176	418	4
									1230.52	177		2318.18	177		1087.66	3.71508		177	422	4
									1240.26	178		2331.17	178		1090.91	4.02498		178	427	5
									1250	179		2331.17	179		1081.17	3.09621		179	431	4
									1246.75	180		2324.68	180		1077.93	2.78726		180
